# Supplementary material for: Association of circulating miRNAS in patients with Alstrőm and Bardet-Biedl syndromes with clinical course parameters
Source: Front Endocrinol (Lausanne). 2022 Nov 25;13:1057056. doi: 10.3389/fendo.2022.1057056 (PMC9732093; doi:10.3389/fendo.2022.1057056)
Supplement: Supplementary Data Sheet 1 — Raw Cq values of miRNA expression (only background-filtered). [file Table_1.xlsx]

## Sheet: Sheet1
Sample ID	Group	Batch	let-7a-2-3p	let-7a-3p	let-7a-5p	let-7b-3p	let-7b-5p	let-7c-5p	let-7d-3p	let-7d-5p	let-7e-3p	let-7e-5p	let-7f-1-3p	let-7f-2-3p	let-7f-5p	let-7g-3p	let-7g-5p	let-7i-3p	let-7i-5p	miR-1	miR-100-3p	miR-100-5p	miR-101-3p	miR-101-5p	miR-103a-3p	miR-105-3p	miR-105-5p	miR-106a-3p	miR-106a-5p	miR-106b-3p	miR-106b-5p	miR-107	miR-10a-3p	miR-10a-5p	miR-10b-3p	miR-10b-5p	miR-1178-3p	miR-1179	miR-1181	miR-1183	miR-1184	miR-1185-5p	miR-1200	miR-1203	miR-1205	miR-1207-5p	miR-1208	miR-122-3p	miR-122-5p
50852	ALMS	A			30.0934	35.9546	28.3764	33.7577	30.5726	33.1819		34.1327			32.8308		29.5273		29.2973			36.2764	28.7102		30.1962				27.447		30.3524	32.2209				33.9819													27.6662
50859	ALMS	A			29.3903		28.5636	32.2287	30.1297	32.9821		34.8011			32.3465		28.8108		29.9664			32.5748	28.9274		29.9124				28.0853		30.5526	31.6698				31.9845													25.3332
50841	Control	A			30.0868		31.3553	33.6333	31.2556	33.8673		36.1889			33.2609		30.7256		32.291			34.7295	30.8101		30.5848				30.1834		32.9083	32.2875				35.9747													29.021
50847	Control	A			29.3518	34.1936	27.2508	32.5731	30.5694	31.8697		33.5834			31.5326		28.5334		28.5118			34.5565	28.1163		28.9466				26.6019	36.1485	29.0605	30.7429				33.0288													31.4429
50849	Control	A			30.3658	36.6696	30.3467	32.9916	31.383	33.2206		35.2599			33.184		30.3192		31.7491				30.32		29.9278				29.7104		32.0474	31.5806				35.9557													29.6018
50858	Control	A			30.0162		30.9476	33.8958	31.1354	32.9807		34.3255			32.2846		30.6405		31.3398			34.5347	30.8258		30.4546				29.0108		32.4946	32.1521				34.0013													28.2795
50863	Control	A			32.0763	35.5271	31.5621	35.2821	31.9177	35.9084					34.2649		31.768		32.6022			36.0999	31.8613		33.7065				30.9492	36.8576	34.0531	34.0633				35.5277													30.181
50865	Control	A			28.8579	34.534	25.8871	32.0179	29.9192	30.7758		35.7964			31.1766	35.318	26.763		27.0384			34.5747	26.8166	35.721	27.2502				24.9139	36.5506	27.7418	29.3179	36.4873			33.3306													31.0446
50870	Control	A			30.2053	35.2554	30.2199	33.6475	30.7897	33.2715					33.1741	35.5157	29.652		30.4204	32.5496		34.3254	30.0346		30.6494				28.5614		31.6127	32.7934				34.484													30.0718
50873	Control	A			30.8018		30.8476	34.6257	32.1312	34.1982		35.4378			33.1222		30.9711		32.1152	36.7784		34.6791	31.509		32.5017				30.6599		33.2609	34.3476				33.487													29.2378
50880	Control	A			30.2185	35.7287	30.0833	33.6698	31.5254	33.1957		34.7651			33.4743		29.7867		31.102			35.3938	30.1902		30.9086				28.6594		31.8297	33.0658				32.804													30.2513
50884	Control	A			31.2965	35.5601	30.4865	34.7194	31.4966	33.7006		35.176			34.0098	32.0398	30.5378		31.3782	36.1651		35.0191	30.7339		31.7225				28.6484	36.6246	32.6638	33.246				34.3152													29.7976
50890	Control	A			28.7816	35.6679	28.835	32.3016	30.3832	31.7838		35.329			31.5484		29.0214		29.5257			36.5708	28.5799		28.8234				27.1739	36.7892	30.0793	31.3043				33.0373													30.2372
50898	Control	A			30.2059	36.6449	29.4966	34.3024	31.5225	33.47		36.9441			33.9134		29.5153		30.768	34.0233		35.6242	29.7503		30.0673				27.9707		32.3091	32.7387				34.3762													30.9966
50901	Control	A			30.1561	34.5469	31.1347	33.8657	30.7123	33.3871		36.0288			33.5629		31.2325		32.3251				30.9048		31.1467				29.4937		33.343	32.7199				36.243													31.5514
50848	Obese	A			30.8479		29.2785	35.2032	30.9992	33.7342		36.0541			33.6931		29.7542		30.3301			36.0874	28.9123		31.0047				27.4392		30.7749	32.9771				34.2306													29.8426
50853	Obese	A			28.6205	35.2226	29.9015	31.8339	29.8521	31.5787		35.5008			31.2703		29.4848		31.0581	34.8879			29.9792		28.6548				28.2312		31.6242	30.0077		36.2263		32.8107													28.0387
50864	Obese	A			30.1224		28.98	32.8817	30.7832	33.1724		33.791			32.0215		29.8934		30.7813			34.3639	29.8065		30.4952				28.5429		31.5037	32.5472				33.1507													28.7356
50867	Obese	A			30.0216	35.8045	30.3438	33.375	30.7976	33.7658		35.2437			32.4074		30.1976		31.5002	36.3016		34.7239	30.1929		31.0009				29.5208	36.7457	32.4973	33.285				34.5567													26.0831
50869	Obese	A			27.9995	34.8643	28.6042	30.6271	29.6907	30.9792		32.8126	36.5896		30.1447		29.03		30.1138			32.641	28.747		28.4608				27.9222	35.0399	31.1363	29.872				33.8531												36.912	25.6028
50878	Obese	A			28.5979	36.0107	30.5093	32.7312	29.0465	31.7551		32.8976			31.2139		29.594		31.2826	36.635		35.6114	30.1599		28.703				28.1044	36.887	31.715	31.5119				32.5938													29.4819
50883	Obese	A			29.3924	35.095	30.9847	32.7008	30.3816	33.0654		33.0964			31.9475		30.9335		32.1975			36.7683	30.8675		30.0362				29.7659	36.7385	33.0412	31.9565				34.2835													29.5786
50896	Obese	A			27.5653	35.7161	29.3742	31.7526	28.9657	29.9198		31.736			30.3923		28.0036		29.7146			36.083	29.3085		26.8563				27.1861	36.657	30.8304	29.3821				34.222													29.874
77669	BBS	B			30.2604	34.2116	29.2009	31.6257	30.849	31.2904		32.5751	35.9979	35.777	34.9081		30.6891		28.9568	38.1372		33.3525	28.4645		29.5496				28.6439	35.2144	29.0922	30.281			39.4162	31.7897	36.9529												29.8113
77670	ALMS	B			30.6195	36.5589	28.8214	31.5509	31.8689	31.9929		32.6853	37.2906	38.6816	35.6565		30.3326		29.8035			35.216	29.1434		30.3219				28.9372	37.7129	29.5596	30.7667				31.8071										38.6684			29.4776
77671	ALMS	B			29.1548	34.3165	28.6753	30.1917	30.8303	30.5918		31.2418	35.8044	37.2133	33.6359		29.9253		29.0906	34.4655		33.6799	28.8435		28.5971		39.4111		28.3339	35.5059	29.604	29.346				31.4422		38.4003											30.4533
77672	BBS	B			30.8162	34.7516	30.131	31.8264	31.6062	33.1919	36.8638	33.1418	35.5497				31.889		30.7027	38.0594		35.5378	30.1844		31.2779		37.2239		30.1188	35.9738	31.112	31.9368				33.3352		37.1757											29.8411
77673	ALMS	B			29.5834	34.254	29.2822	30.841	31.5452	31.1667		32.156	36.6053		34.4305		30.6037		30.0909	34.858		34.2818	29.0014		29.4803		37.5755		28.8648	35.5298	30.1426	30.1783				31.7288		38.7092											28.7243
77674	ALMS	B			30.1596	33.5812	29.8512	31.6257	31.7344	31.9564		32.3207	35.8595	37.8779			30.7788		30.3332	35.0852		33.9752	29.204		30.0219				29.3453	37.1856	30.2611	30.7396				32.736		37.6743											27.9562
77675	ALMS	B			31.1053	34.6502	30.8174	32.0341	32.4968	32.7816	36.6756	34.5237	36.1667		36.6884		31.628		31.0662			34.6611	30.0869	36.6824	31.7958				29.9902	37.4561	31.1024	32.044				32.6896		38.0374											29.7224
77676	ALMS	B			28.8389	34.3012	29.1034	30.0722	31.0652	30.4834	36.5938	31.5959	36.0499	37.4132	34.1823		30.0023		29.6965	35.6492		35.9708	28.6706	37.944	28.8711				28.0815	35.6838	29.4784	29.5701				31.6021		36.8911					38.6212						28.6521
77677	ALMS	B			30.1256	33.5574	30.0854	31.4922	31.1598	31.5679		32.7887		37.3488	35.4716		30.8175		30.6116	36.6431		35.7308	28.9307		30.4725				29.3171	37.018	30.6092	31.2971				32.156		36.7661											30.1987
77678	ALMS	B		39.3389	28.9158	34.4973	27.741	30.1149	30.6368	30.5148		31.331	36.771	38.4881	33.6821		29.6882		29.0024	34.6737		33.5497	27.7018		28.5398				27.9706	34.9406	28.8934	29.3464	36.7562			31.4815		33.9892											28.6671
77679	ALMS	B			30.6053	34.5384	29.2253	32.1403	32.8109	32.7918		33.3049	36.502	37.5906	35.8966		30.6931		29.9457	36.5012		34.3177	29.9451		30.9243		37.732		29.1964	34.7181	30.6407	31.6551				32.5346		35.0052											28.7875
77680	BBS	B			29.0935	36.9039	29.1963	30.8342	31.1293	30.6132	36.6721	31.9836	35.8609	37.1605	32.8235		30.2855		29.9101	38.3657		35.3028	29.5296		29.0538			36.7587	28.8338	36.2224	30.5407	29.8484			39.2323	31.8794													30.9494
77681	BBS	B			29.9069	33.9661	29.7911	31.0007	31.4209	32.0297		32.6413	36.1383	37.0493	35.1683		30.4592		30.0876	35.1219		34.7522	28.782		30.0354				28.7889	36.6349	29.6385	30.8528			36.5918	32.1722		35.2334											28.8946
77682	BBS	B			28.5402	33.1475	26.6339	29.845	30.1824	29.9447	34.6162	30.1753	34.2439	37.8134			28.894		26.778	35.6623		35.4389	26.5934	36.2267	28.5113				26.3165	34.4825	26.8777	29.0222			38.3839	31.4937		35.7788						36.7532					32.2482
77683	ALMS	B		37.5957	29.9713	33.4232	27.2826	31.0379	31.3371	31.2628		32.1249	35.2857	36.5157	34.5773		29.477		27.9374	37.6911		34.071	28.3087		30.0034				27.6399	37.4277	28.5052	30.6085				31.5599		35.1577											28.4495
77684	BBS	B			29.6357	35.131	27.6613	31.1379	31.2473	31.1461		32.2513	36.9195	38.4533	34.5336		30.1326		28.5627			33.246	27.4967		29.1899				27.8632	36.4443	28.5196	29.9683				31.8356		35.2165											29.7601
77685	ALMS	B		36.9065	28.5206	32.7217	24.3109	30.1353	29.9371	29.4919		29.2805	34.2819	35.8617	32.758	37.2153	26.7777		24.6095	36.2604		29.9222	24.9771	35.624	27.5359				24.6009	34.7142	25.469	27.8873	37.0376		37.851	31.8384		36.2315											27.2646
77686	BBS	B			30.873	34.1243	29.5077	31.7714	32.126	32.604		32.8459	36.0945	37.703	35.7102		30.8541		30.0532			33.8253	30.455	36.8445	30.2995				29.7738	36.6012	30.7612	31.3261				32.4786		35.9221											34.4989
77687	Obese	B			28.5068	34.1423	25.7019	29.9132	30.5048	29.6678		29.9251	35.1592	35.777	33.0869		28.0792		26.4625	33.4987		34.697	25.1866		28.5106		39.2522		26.2674	35.5789	26.4587	28.9126				32.4207		35.7134											30.4677
77688	Obese	B			28.8504	34.0258	28.8524	29.9362	30.9279	30.1281		31.4391	36.2614	35.7589	32.8806		29.781		29.5653	37.0458		35.7715	29.485		28.6864				28.0315	35.0936	29.9132	29.2067				32.6622		37.2909											30.4833
77689	Obese	B			28.5303	32.6735	25.6187	29.8617	30.0135	29.8856	35.9873	29.5991	35.4184	36.0331	33.0806		27.7415		25.9662			31.8213	25.1706	36.6119	28.1146				25.3101	34.6197	25.7877	28.8518			39.1595	30.7299		35.9278											27.0754
77690	Obese	B		38.33	28.4502	33.2201	25.9978	30.1137	30.2101	29.6677		30.4587	34.4736	34.1533	32.5976		27.8934		26.5706			33.166	25.7456	37.5781	27.8953				25.8223	34.5088	26.0865	28.6734			37.3504	30.9474		33.5245											29.5902
77691	Obese	B			28.5523	33.4522	28.5449	29.97	30.5479	30.2032		31.6961	36.4062	36.4176	32.1986	37.3925	29.8382		29.3666			33.5571	29.0414		29.1176				28.1628	36.0562	29.5727	29.7107				31.8384		35.5698											28.5755
77692	Obese	B			28.4827	34.096	28.1569	29.4512	29.9044	29.6612		31.0696	34.7594	35.4718	32.612	36.6451	29.0494		28.8458	36.7162		36.5141	27.6785		27.6742				27.1505	33.5443	28.4717	28.2291				32.2477		36.5025											30.8723
77693	Obese	B			28.7163	32.8302	25.6685	30.2739	30.9287	30.1424		29.8574	34.7649	37.4228			27.9264		26.627	35.6569		33.2892	25.7128	38.4422	28.706				25.4891	36.6145	26.0772	29.429				31.5655		35.7947											28.7004
77694	Obese	B			29.6879	33.9036	26.6367	30.8726	31.4948	30.786	36.6438	31.2937	35.4556	37.695	34.042		28.0203		27.5392	35.5677		34.0351	27.1462		29.1992		35.7245		26.4973	37.2202	26.7968	29.6162			36.6801	31.5051		37.4444											31.6471
77695	Obese	B			28.8786	33.8176	28.6409	30.0557	31.5688			31.5095	36.1479		33.7254		29.9283		29.5672	36.8693		36.6024	28.8044	36.482	28.7032				27.8836	35.6194	29.4716	29.2785				31.8818		37.0524											29.6325
77696	Obese	B			29.5218	35.7798	29.5078	30.6248	31.4226	30.4649		32.6249	36.7637	37.1335	34.4635		30.475		30.2588	35.503		34.2381	29.5556		29.6365				28.7495	36.2317	30.0437	30.1317				31.7269													30.1586
77697	Obese	B			28.2648	32.9543	27.6626	29.7283	30.2911	29.6544	37.2562	30.2519	36.0877	36.1795	33.2083	35.894	28.8402		28.6579	34.4846		32.1636	28.1394		28.0602				27.3488	35.1149	28.7067	28.7151	36.928			30.7935						39.2964						38.3857	26.1951
77698	Control	B			29.946	33.1159	28.2245	30.7284	30.8091	31.4928	35.0799	31.7791	37.0051	37.884	34.0613		29.439		28.919			32.1523	27.6552		29.1006				27.63	35.7478	28.6552	29.8468	36.87		36.871	31.0359		35.66											27.1591
77699	Control	B			29.5351	33.9432	28.6831	30.9044	30.8924	30.6326	36.2393	31.3026	35.7508	36.7415	34.9331		29.9622		29.3157			33.0017	28.3497	35.117	30.4343				28.8172	36.5142	29.2257	30.8523			37.966	32.1301		35.7453				38.4248				39.4573			27.3198
77700	Control	B			28.9669	34.9782	28.9238	30.4617	30.9338	30.068		31.9602	35.341	36.1809	33.4833		29.8739		29.3493	37.7335		36.7545	28.3006		28.2501		39.2133		27.9651	36.1787	29.4681	28.9286			38.9458	33.0634		37.9639											31.1317
77701	Control	B			29.3122	34.6292	27.6886	30.6349	30.8942	30.5981	35.9079	31.549	36.62	37.2876			29.1956		28.1527	35.467		32.9376	27.6326		28.6719				26.9079	35.6505	27.9045	29.4965	35.9384		36.7989	30.7525		37.3898											30.3042
77702	Control	B		38.3069	29.4642	35.9633	29.9652	30.6955	30.9906	31.1764		32.5465	37.138		34.2036		30.4706		30.1397	36.6732		36.5487	29.7485		29.7434				29.0372	37.2298	30.2318	30.4874				33.0481		37.2034											30.7514
77703	Control	B			28.9725	34.7995	28.8147	30.5499	31.1743	30.6534		31.3038	36.7925	37.1998	33.9465		29.9806		29.7651	36.6647		34.6164	29.0558		29.0829				28.1143	34.0281	29.5342	29.7845			36.4416	31.9057		36.2343											32.1333
77704	Control	B		37.9382	27.9744	33.1291	25.7335	29.3585	29.8745	28.9737	35.5834	29.9683	36.7297	36.0628	32.4484	37.1404	27.2894		26.5924	36.5974		33.8654	26.2		27.4315		36.4571		25.5499	34.0283	26.3062	27.9391				30.6534		36.381											31.4521
77705	Control	B			28.0694	34.2179	28.6774	29.4514	30.0838	29.3099		30.7289	35.7706	38.1863	32.9334		29.261		28.7927	33.8234		36.462	28.4531	37.1867	27.6175				27.4245	34.944	29.0096	28.2202				32.0821						36.0193							31.8296
77706	Control	B			30.4389	36.4944	29.9336	31.0161	31.7209	31.5315		32.672	35.3389	37.3442	34.8108		30.8548		30.4466	36.9118		37.122	29.4739		29.8683				29.1236	36.8198	30.4209	30.4353			36.4059	33.5678		35.6926								39.2162			32.3409
77707	Control	B			28.589	33.9673	27.8611	30.0078	30.7132	30.196		31.0951	35.3108	37.2684	33.7869		28.4867		28.2822	36.0506		35.6768	27.881		28.6937				27.2916	34.5666	28.4444	29.3406				32.7301		36.1656					39.4668						34.1465
[truncated: 605 more columns]
