# Supplementary material for: Association of circulating miRNAS in patients with Alstrőm and Bardet-Biedl syndromes with clinical course parameters
Source: Front Endocrinol (Lausanne). 2022 Nov 25;13:1057056. doi: 10.3389/fendo.2022.1057056 (PMC9732093; doi:10.3389/fendo.2022.1057056)
Supplement: Supplementary Data Sheet 2 — MiRNA expression after filtration (-ΔCt), batch effect removal and normalization. [file Table_2.xlsx]

## Sheet: Sheet1
Sample ID	Group	Batch	let-7a-5p	let-7b-3p	let-7b-5p	let-7c-5p	let-7d-3p	let-7d-5p	let-7e-5p	let-7f-5p	let-7g-5p	let-7i-5p	miR-1	miR-100-5p	miR-101-3p	miR-103a-3p	miR-106a-5p	miR-106b-3p	miR-106b-5p	miR-107	miR-10b-5p	miR-122-5p	miR-125b-5p	miR-126-3p	miR-126-5p	miR-1260a	miR-127-3p	miR-128-3p	miR-130a-3p	miR-130b-3p	miR-132-3p	miR-133a-3p	miR-134-5p	miR-140-3p	miR-140-5p	miR-141-3p	miR-142-3p	miR-142-5p	miR-144-3p	miR-144-5p	miR-145-5p	miR-146a-5p	miR-146b-5p	miR-148a-3p	miR-148b-3p	miR-150-5p	miR-151a-3p	miR-151a-5p	miR-152-3p
50841	Control	A	0.684524		0.257755	-0.716917	-1.31568	-1.20108	-2.54004	-4.30019	-0.242744	-0.306431		-4.20955	0.884263	0.69679	0.924965		0.0434999	0.154028	-3.2203	0.268675	-1.62988	2.97168	0.0656808	-0.805468	-4.16316	-4.78365	-2.13776				-4.42572	1.45547	-1.785	-5.70031	2.3659	-1.27297	-1.911	-3.98327	-0.404484	0.950137	-2.94615	-0.925357	-1.80638	0.673344	-0.460938	-0.0483591	-0.792251
50847	Control	A	-0.459691	-4.54332	2.51485	-1.70031	-2.42951	-1.52885	-2.13158	-4.65455	0.00872945	1.72304		-5.65603	1.98839	0.0922462	2.25705	-6.91584	1.93191	-0.396054	-3.01438	-3.65545	-3.39533	2.14655	-0.253754	-0.81206		-4.94352	-0.16468	-2.78392	-4.77373		-7.57056	1.81835	-4.29383		0.896831	-3.26743	1.06195	-4.5227	-1.46257	-0.830049	-3.52171	-1.78641	-2.01111	-0.618678	-0.995883	-1.10404	-2.59811
50848	Obese	A	-0.536399		1.58019	-2.32291	-1.78814	-1.78347	-3.10527	-5.31592	-0.0556465	0.943885		-6.39469	2.16118	-0.24882	2.59355		1.36132	-1.01191	-2.72526	-1.15256	-2.36256	2.32307	-0.364443	-2.25557	-6.1723	-5.63986	-0.345577	-3.67657	-2.87211			1.78967	-2.81836		0.335782	-2.63489	1.1219	-3.87194	-1.56608	-0.46733	-3.47152	-1.57117	-2.48947	-0.0876244	-1.25702	-1.052	-1.22221
50849	Control	A	0.133405	-5.77232	1.03693	-0.671504	-1.68623	-1.15243	-2.1552	-4.6176	-0.115432	0.0443338			1.22958	0.799305	1.04731		0.628014	0.371302	-3.49819	-0.395275	-2.69981	2.54991	-0.183718	0.0421973	-5.75744	-5.36874	-2.41444		-3.50344		-4.64598	0.12444	-3.36319	-5.20995	2.06769	-1.23082	-0.01634	-3.24242	-0.184264	0.0534709	-2.43704	-0.50298	-2.55503	1.23011	-0.436493	-0.698278	-2.94966
50852	ALMS	A	-0.568595	-6.05552	1.857	-1.97951	-2.00785	-2.00669	-2.15034	-5.25731	-0.448019	1.37641		-7.14605	1.80206	-0.292384	1.95979		1.14997	-1.02648	-3.22904	0.204087	-2.36734	2.32261	-0.627599	-0.534794	-6.82246	-4.79092	-0.324516	-2.94562	-5.2256		-5.15983	1.41329	-3.27809		1.0566	-2.88168	0.727191	-3.70202	-1.63626	0.265263	-2.91423	-1.81807	-1.76434	0.75068	-0.614806	-0.745277	-2.25741
50853	Obese	A	0.675847	-5.06495	0.576788	-0.651499	-1.25616	-0.718929	-3.06781	-3.83712	-0.224595	-0.165655	-6.5147		0.683369	0.891019	1.47614		0.14833	0.73849	-2.25833	0.0509747	-2.07779	3.16516	0.460693	-0.935802	-4.65797	-4.57109	-0.680285	-4.34637	-4.64637	-7.14874	-2.84225	-0.000812585	-3.49041	-6.37746	2.12632	-1.08812	-1.09889	-3.09604	-1.25034	0.463801	-2.44525	-0.823273	-1.88944	0.505481	-0.10958	-0.0935953	-1.409
50858	Control	A	0.585286		0.499551	-1.02279	-1.37124	-0.741712	-1.18754	-3.67787	-0.317351	0.476977		-4.14275	0.718077	0.631023	1.77586		0.279689	0.100563	-2.04777	0.793123	-1.91571	3.0772	-0.331389	-0.472677	-5.47636	-4.79727	-1.30514	-2.21597	-4.61272		-5.51964	0.210871	-4.27977	-5.21572	1.51506	-1.46089	-0.0871278	-3.3452	-2.01732	0.3569	-2.97433	-1.79154	-2.44125	0.557713	-0.422142	0.179599	-0.944267
50859	ALMS	A	-0.224315		1.51598	-1.23274	-1.82104	-2.03045	-2.85043	-5.03532	0.0259047	0.558702		-3.18729	1.41773	-0.269795	1.2539		0.801986	-0.794336	-2.05143	2.16506	-1.26835	2.59497	0.156332	-0.978818		-7.67305	-1.29787	-4.15553	-3.37526			0.35799	-4.58157	-7.35924	0.864248	-2.82243	-0.670107	-3.29917	-0.350396	-0.108397	-2.52851	-0.192329	-2.74653	1.40703	-0.768143	-1.01733	-1.59313
50863	Control	A	0.081071	-3.51046	0.869786	-0.809597	-0.989291	-1.80587		-4.31677	-0.359047	0.208444		-4.87465	0.637973	-0.489459	1.04529	-5.20707	-0.229982	-0.266188	-2.19002	-0.0084727	-1.57614	2.99648	0.406674	-0.484759		-4.77505						0.797231	-3.16656		1.33345	-1.57102	-1.23074	-3.1098	-1.28947	-0.0989446		-1.00335	-2.25052	0.999689	-1.03379	-1.03166
50864	Obese	A	0.0626218		1.94459	-0.867031	-1.54097	-1.31979	-1.20284	-3.91608	-0.1015	0.578675		-4.39901	1.31955	0.158429	1.72895		0.758477	-0.627691	-1.92396	-0.0680627	-1.39493	2.94401	0.125145	-1.24741		-4.51983	-1.17236	-3.96841	-4.92891		-5.04957	1.54054	-2.95724		1.17661	-2.19577	-0.397876		-1.11951	-0.185869	-2.92884	-2.24598	-2.17198	1.00359	-0.716163	-0.584386	-1.73981
50865	Control	A	-0.925014	-5.56636	3.18131	-2.23567	-2.67886	-1.61418	-4.73014	-5.17197	0.894238	2.52437		-6.38186	2.68855	0.390045	2.99937	-7.93665	2.5054	-0.156461	-3.88111	-3.85	-3.18987	2.00201	-0.802444	-2.56218	-8.73462	-3.32708	-0.226608	-2.80618	-3.98241	-8.80727	-7.79935	2.13056	-3.6441		-0.0402308	-3.04992	1.80647	-3.67998	-2.82518	-1.77895	-3.75336	-1.91083	-1.99926	-0.213145	-1.90722	-1.39037	-2.96156
50867	Obese	A	0.385128	-4.98837	0.868048	-0.850125	-1.28241	-1.50596	-2.14413	-4.02029	-0.140043	0.11693	-6.98473	-4.516	1.18008	0.0888625	1.09168	-6.25522	0.0495984	-0.883699	-2.71213	2.54618	-1.392	2.86229	-0.195127	0.392922	-4.67461	-4.26889	-1.19705		-3.43435		-4.65946	-0.261225	-5.02608	-6.58246	1.59354	-2.1118	-1.76829	-3.42521	-2.43824	0.380741	-3.31713	-1.12244	-2.43899	1.00997	-0.484482	-0.490952	-0.819548
50869	Obese	A	0.495191	-5.29804	1.19669	-0.562038	-1.7565	-0.93393	-1.52723	-3.57382	-0.448561	0.133909		-3.54116	1.32294	0.389475	1.11287	-5.69725	-0.0232125	0.208261	-3.58406	1.63959	-1.863	2.75163	0.119809	-0.378506		-6.72937	-0.803961	-3.92946	-3.46617	-7.42518	-4.62663	0.446617	-3.71721		2.2712	-1.98317	-1.0766	-3.02691	-1.10917	0.335956	-2.34085	-0.724009	-2.08637	-0.0500025	-0.260387	-0.211461	-1.47059
50870	Control	A	0.180232	-4.45743	0.914233	-1.08478	-1.34902	-1.23904		-4.69961	0.27071	1.10368	-3.90877	-4.14536	1.26999	0.24354	1.83787		0.802638	-0.605738	-2.73623	-1.15487	-1.52886	2.59113	-0.0808208	-0.562994		-4.78612	-0.777746		-4.66541	-2.81273	-6.34311	0.893139	-3.33443		1.0941	-2.05154	0.287926	-1.6998	-1.97371	-0.0434548	-2.55385	-2.34175	-2.08847	0.850193	-1.29031	-1.20361	-1.74314
50873	Control	A	0.694116		1.26932	-0.782586	-1.4798	-0.904983	-1.41089	-3.66688	0.0632543	0.389649	-6.55024	-3.62985	0.689441	-0.0203165	1.04172		0.237807	-0.79242	-1.02944	0.595001	-1.33351	3.2443	0.232252	0.382889			-1.14927			-5.23059		-0.345238	-4.15294		1.43703	-1.94242	-1.23112	-3.34715	-0.951303	0.00269977	-2.18576	-1.53804	-2.84352	1.59694	-0.222151	-0.915393	-1.20874
50878	Obese	A	0.773308	-5.89186	0.089437	-1.16273	-0.562036	-0.73062	-0.867518	-3.66233	-0.22118	-0.298387	-7.93491	-6.1725	0.571185	0.93337	1.71818	-7.04375	0.176065	-0.27397	-1.93586	-1.13202	-2.35145	2.90025	0.440363	-2.01137	-5.34255	-5.62655	-1.49977	-3.1709	-4.54213	-6.68432	-4.90744	-0.00117969	-3.15971		2.08307	-1.39427	-2.17627	-2.81162	0.0548338	0.735691	-3.11468	-1.25096	-1.62859	-0.151913	-0.0077188	0.177741	-1.76176
50880	Control	A	0.3433	-4.80526	1.21816	-0.925458	-1.75429	-1.01434	-1.65847	-4.76453	0.323878	0.607435		-5.16183	1.28258	0.248355	1.9268		0.772645	-0.62756	-1.43776	-1.14552	-3.28821	2.99881	-0.255378	0.803129		-4.79586	-1.22637	-3.57913	-4.98158		-4.59385	0.599896	-3.3382		1.29152	-1.28829	0.274023	-2.92033	-1.04039	0.0327508	-2.58134		-2.50289	1.7666	-1.78903	-0.875954	-3.50416
50883	Obese	A	1.12902	-3.91665	0.543575	-0.158273	-0.664067	-0.732928	-0.120977	-3.36484	-0.500728	-0.275701		-6.49983	0.778289	1.00489	1.17412	-5.9556	-0.166548	0.355868	-2.23743	-0.341745	-2.51807	3.42828	0.608406	-0.715284		-5.35912	-1.13245	-4.03389	-3.36259		-3.38928	0.0482193	-2.72475	-5.96769	2.60886	-2.31653	-2.28394	-2.08957	-1.53532	1.16377	-2.97985	-1.53574	-2.12806	-0.523298	0.857584	0.242294	-2.71003
50884	Control	A	-0.25363	-4.48361	1.02417	-1.43042	-1.57359	-1.15514	-1.79198	-4.96122	-0.144896	0.520642	-6.62776	-4.60053	0.89392	-0.108211	2.16661	-5.83845	0.203086	-0.598594	-2.17673	-0.506378	-1.87459	2.58165	-0.212066	0.119163		-5.50839	-1.06638	-3.93612	-3.68267	-4.70878		1.2552	-3.0672		0.315417	-1.49301	-0.136771	-2.53273	-1.10839	0.251719	-1.96479	-1.69336	-2.34294	1.6698	-1.35041	-1.10951	-1.56443
50890	Control	A	0.380026	-5.77622	1.43766	-1.1689	-1.87313	-1.01158	-3.08936	-4.18819	0.0250416	1.16432		-7.50163	1.93404	0.594167	2.25122	-7.19593	1.44192	-0.387094	-2.49432	-2.0803	-3.9873	2.30666	-0.134014	-0.512362		-6.26786	-0.0847742	-2.99602	-5.24752			1.32583	-3.63011	-6.81955	1.37057	-2.82001	0.687271	-3.67979	-1.67066	-0.0947126	-3.05458	-2.61448	-2.15698	0.5125	-1.47882	-0.408506	-2.0888
50896	Obese	A	0.952639	-6.08921	0.601929	-1.08493	-1.04166	-0.0603377	-0.513649	-3.62432	0.606555	0.670984		-7.22678	0.891162	1.57336	1.88661	-7.35445	0.407786	0.703202	-3.6859	-2.10019	-3.55607	2.85748	-0.419445	-1.83687	-5.56532	-3.86756	0.184622	-2.29756	-4.20553	-7.67011	-4.21972	0.5369	-2.69491		2.48054	-1.33893	-1.01885	-2.41543	-1.48183	0.61514	-3.33592	-1.8322	-1.3619	-0.245698	-0.521506	0.361596	-1.69326
50898	Control	A	0.323495	-5.84166	1.75318	-1.32997	-1.78095	-1.23177	-3.44446	-5.14078	0.53558	0.90621	-5.00187	-5.44724	1.70592	0.763953	2.48579		0.296115	-0.422996	-2.52035	-1.85239	-3.69458	2.43108	-0.53194	-1.00391		-4.2409	-0.501068	-3.28662	-4.4504	-3.40207		1.40729	-3.67347	-5.26934	0.620204	-2.31169	0.461817	-2.54633	-1.41608	-0.425659	-3.22444	-2.72521	-2.75785	1.9625	-0.905772	-0.692682	-2.94344
50901	Control	A	0.972636	-2.92134	0.791942	-0.457283	-0.531213	-0.561439	-2.093	-4.25015	-0.373084	-0.00827455			1.13249	0.678725	1.79904		-0.0557828	0.203762	-3.15811	-1.74367	-4.29978	2.86384	0.220403	0.57733		-5.39966	-0.743799		-4.32408		-4.05474	0.24891	-3.38499		1.78948	-1.54194	-0.99387	-3.00186	0.0328209	1.00792	-2.41626	-0.926755	-2.08168	0.135677	-0.209025	0.081081	-2.00895
77669	BBS	B	-0.550392	-4.50162	0.509102	-1.91569	-1.13897	-1.58042	-2.86508	-5.19814	-0.979067	0.753161	-8.42722	-3.64254	1.24552	0.160439	1.06614	-5.50438	0.617802	-0.571046	-2.07972	-0.101262	-2.13309	2.74077	-0.0766472	0.546613	-4.81045	-5.82986	-0.16656	-2.51421	-3.63565		-4.09538	1.14947	-4.07382		1.6779	-2.35385	-0.394828	-3.14222	-0.0855174	0.465987	-3.36608	-1.41777	-2.41287	0.422742	-0.272405	-1.10304	-1.2794
77670	ALMS	B	-0.128547	-6.06787	1.66959	-1.05994	-1.37788	-1.50196	-2.19431	-5.16553	0.15839	0.687514		-4.72499	1.3476	0.169071	1.55374	-7.22187	0.931435	-0.275706	-1.31615	1.01343	-1.8319	2.71398	-0.0542144	-0.982311		-8.73714	-0.82199	-3.29164	-5.18857	-6.17252	-4.5896	0.987307	-4.07756	-5.32148	0.932078		-0.2629	-3.12127	-1.16559	-0.176827	-2.94429	-1.40565	-2.4809	0.659855	-1.3983	-0.570916	-2.95625
77671	ALMS	B	0.579886	-4.58182	1.05931	-0.457049	-1.09567	-0.857181	-1.50712	-3.90124	-0.190632	0.644036	-4.73089	-3.94528	0.891175	1.13753	1.40078	-5.77128	0.130624	0.388692	-1.70758	-0.718627	-1.88939	2.99248	-0.000693407	-0.375275	-4.61226	-5.16622	-1.30738	-3.2009	-4.0427	-3.85135	-4.83012	-0.0300183	-3.58185	-6.17193	2.01436	-1.72494	-0.716915	-3.85934	0.0505357	0.253969	-3.09858	-1.90097	-2.23006	0.168459	-0.820654	-0.0822165	-1.86379
77672	BBS	B	0.169113	-3.76629	0.85434	-0.841156	-0.620946	-2.20659	-2.15655		-0.903732	0.282633	-7.07408	-4.55254	0.800905	-0.292637	0.866473	-4.9885	-0.1267	-0.951517	-2.34996	1.1442	-1.93679	3.08778	0.219685	0.19073	-4.87273	-6.17103	-1.26698	-3.56936	-4.06842	-5.63131	-4.23408	0.0769712	-2.93431		1.07423		-1.10232	-2.53079	-1.44987	0.479568	-3.23973	-0.25926	-2.3228	1.99391	-0.564019	-1.093	-2.62689
77673	ALMS	B	0.496253	-4.1743	0.797434	-0.761344	-1.46553	-1.08707	-2.07633	-4.35083	-0.524059	-0.0112225	-4.77837	-4.20212	1.07825	0.599372	1.21481	-5.45014	-0.0629733	-0.0986501	-1.64914	1.35533	-1.83874	3.28417	0.1564	0.228031	-6.66862	-6.04372	-1.46633	-3.53455	-3.7484	-5.6032	-4.38814	-0.0519408	-4.64519	-6.69889	1.78148	-2.43694	-1.04248	-3.14556	-1.86732	0.213119	-2.39763	-1.03968	-2.50539	1.07497	-0.600337	-0.504078	-1.57583
77674	ALMS	B	0.319353	-3.10229	0.627686	-1.14673	-1.25549	-1.47748	-1.84179		-0.299919	0.145764	-4.60623	-3.49632	1.27489	0.457028	1.13364	-6.70667	0.217814	-0.26067	-2.25712	2.52275	-1.38115	2.8751	-0.19558	0.0506487	-6.014	-4.72577	-1.1745	-3.76377	-4.12101	-6.11385	-4.10966	0.434281	-3.43696	-6.19166	1.76979	-0.710001	-1.4292	-2.46117	-1.04609	0.221678	-2.39859	-1.00013	-2.31926	1.18416	-0.68447	-0.34743	-1.4594
77675	ALMS	B	0.0245373	-3.52029	0.312513	-0.904272	-1.36696	-1.65177	-3.39379	-5.55854	-0.498105	0.0637128		-3.53126	1.04297	-0.665892	1.13969	-6.32627	0.0274264	-0.914119	-1.55974	1.40749	-1.85567	2.90793	0.0374976	0.638806		-5.97385	-1.35801	-3.6425	-5.61141	-5.53217	-3.16723	0.417994	-4.34611	-5.75876	1.54271	-2.04028	-1.60412	-2.35216	-1.16913	0.270687	-2.17481	-1.12012	1.36786	2.04084	-0.51025	-1.02289	-1.46236
77676	ALMS	B	0.582856	-4.87943	0.318349	-0.650399	-1.6434	-1.06158	-2.17413	-4.76049	-0.580554	-0.274719	-6.22743	-6.549	0.751217	0.550691	1.34031	-6.26199	-0.0566191	-0.148353	-2.18035	0.769642	-2.62504	3.35085	0.511856	0.226515	-3.9166	-4.72769	-1.08458	-3.1998	-4.81534	-4.62396	-2.21246	-0.210581	-3.69366		1.89877	-1.76139	-2.05722	-2.7004	-1.02673	0.878932	-2.33716	-1.28444	-2.79209	1.00199	-0.531172	-0.225667	-1.23634
77677	ALMS	B	0.0372139	-3.39461	0.0774211	-1.32943	-0.997041	-1.40514	-2.62593	-5.30885	-0.654759	-0.448833	-6.48033	-5.56797	1.23209	-0.30972	0.845637	-6.85526	-0.446403	-1.13435	-1.99323	-0.0359237	-2.67933	3.15415	0.475461	0.442507		-3.67954	-1.04897	-3.05251	-3.60544	-5.17443	-2.83927	0.322437	-4.03359	-5.55585	1.47604	-1.83769	-1.53038	-2.51613	-1.34299	1.31689	-2.67314	-0.75569	-1.75809	1.37933	-0.270239	-0.776055	-1.32674
77678	ALMS	B	0.353626	-5.22788	1.52838	-0.84553	-1.36738	-1.24537	-2.06155	-4.41271	-0.418752	0.267038	-5.40429	-4.28031	1.5676	0.729626	1.29886	-5.67114	0.375981	-0.0769836	-2.21208	0.602357	-1.65397	2.92225	-0.0393814	0.402768	-6.24297	-6.42384	-1.38074	-3.49653	-4.22713	-5.77534	-4.46744	0.759726	-2.92263	-6.66556	2.34568	-1.99973	-0.300937	-4.74325	-0.730078	0.324706	-2.66401	-1.73877	-2.16982	0.564039	-0.209223	-0.461421	-1.48754
77679	ALMS	B	-0.0295118	-3.96262	1.35048	-1.5645	-2.23507	-2.21593	-2.72906	-5.32082	-0.11723	0.630162	-5.92533	-3.74191	0.630752	-0.348466	1.37945	-4.14227	-0.0648479	-1.07926	-1.95876	1.78837	-1.87248	2.67463	-0.00284479	-0.125316		-4.6671	-1.09346	-3.18896	-4.95199		-6.07041	0.344481	-3.10974	-5.38697	0.40136	-2.13756	-1.13287	-2.13571	-0.658649	0.346167	-2.35592	-0.856664	-2.24882	2.24025	-0.940203	-1.06649	-2.01526
77680	BBS	B	0.861126	-6.94933	0.75827	-0.879624	-1.17472	-0.658615	-2.02898	-2.86896	-0.330879	0.0444882	-8.41114	-5.34818	0.424949	0.900806	1.12076	-6.26779	-0.586085	0.106228	-1.9248	-0.9948	-2.8471	3.28481	0.23912	0.0595364	-5.51502	-6.68509	-1.75986	-4.48562	-4.00506		-1.77677	0.0356845	-3.5497	-4.87276	1.23135	-1.53462	-1.5914	-2.89491	-0.162342	0.737319	-2.51663	-2.26703	-1.61816	0.24782	-0.166998	-0.235652	-1.71304
77681	BBS	B	0.0743641	-3.9848	0.190137	-1.01947	-1.43968	-2.04848	-2.66009	-5.187	-0.477977	-0.106343	-5.14067	-4.77094	1.19926	-0.0541208	1.19232	-6.65367	0.342774	-0.871556	-2.19093	1.08664	-1.96649	2.84385	0.0603422	0.08077	-6.77346	-4.28903	-1.07991	-3.47616	-3.33908	-5.07102	-4.02013	0.301315	-3.25422	-6.18486	1.91835	-1.11862	-0.744959	-3.70444	-1.24476	0.253329	-2.71756	-0.005856	-2.26516	1.37206	-0.832606	-1.24955	-1.73469
77682	BBS	B	-0.0753932	-4.68265	1.83089	-1.38014	-1.71759	-1.47984	-1.71049		-0.429171	1.68682	-7.19742	-6.97402	1.87145	-0.0464264	2.14832	-6.01762	1.58712	-0.557345	-3.02887	-3.78332	-3.11266	2.4134	-0.300808	-1.17563	-5.00366	-4.29405	0.0368482	-2.0932	-4.39238	-4.97198	-5.33953	1.84768	-3.54639	-7.32295	0.780641	-2.69671	0.91355	-3.30456	-1.45341	-0.702928	-3.84143	-2.32471	-2.72244	-0.0159625	-0.49249	-0.67187	-2.00919
77683	ALMS	B	-0.686641	-4.13852	2.00206	-1.7532	-2.05237	-1.97814	-2.84026	-5.29258	-0.19234	1.34729	-8.40637	-4.78629	0.975981	-0.718711	1.64477	-8.14302	0.779494	-1.32386	-2.27523	0.835183	-0.892534	2.14578	-0.238959	-0.708493		-4.92809	-0.653143	-2.60046	-3.46274	-7.42101	-5.84259	1.13319	-4.31413		-1.44805	-2.9973	-0.452293	-2.84969	1.26199	0.0548444	-2.96878	-1.3394	-2.50205	0.943616	-0.721917	-1.00758	-1.91195
77684	BBS	B	0.0405326	-5.45481	2.01487	-1.46172	-1.57116	-1.46987	-2.57513	-4.85737	-0.456411	1.11348		-3.56981	2.17952	0.486315	1.81299	-6.76814	1.15663	-0.292145	-2.15946	-0.0839376	-2.35521	2.16349	-0.664052	-0.444143	-5.39651	-4.49368	-1.06561	-3.98757	-5.2531			0.702216	-3.64586	-6.08184	1.59833	-2.53945	1.64183	-2.83028	-2.24853	-0.242291	-3.30518	-1.19646	-2.11696	0.574015	-0.820956	-0.762874	-2.09104
77685	ALMS	B	-1.08279	-5.28383	3.12694	-2.69749	-2.49926	-2.054	-1.84266	-5.32019	0.660195	2.82836	-8.82257	-2.48429	2.46076	-0.098015	2.83697	-7.27634	1.96888	-0.449449	-4.40051	0.173288	-1.64247	0.889841	-1.19851	-2.68187	-7.48132	-3.79269	-0.19206	-1.30926	-4.02794	-8.18615	-8.2601	1.83891	-5.18451		-1.43281	-4.78281	1.26312	-4.50233	-2.59946	-1.37418	-5.17484	-0.635461	-1.16524	-1.74884	-0.864266	-0.691917	-1.50618
77686	BBS	B	0.142472	-3.10886	1.50773	-0.755907	-1.11059	-1.58857	-1.83042	-4.69478	0.161383	0.962243		-2.80987	0.560417	0.71597	1.2416	-5.58578	0.254284	-0.310642	-1.46311	-3.48343	-1.29066	2.5667	-0.0198785	-0.182692	-5.97484	-4.83493	-1.08486	-3.3269	-4.05983	-5.60889	-4.89152	0.435485	-3.06755		1.29477	-1.76976	-1.16113	-2.58085	-1.01305	0.690657	-2.29961	-0.708967	-1.61155	1.48995	-0.726869	-0.575773	-1.24106
77687	Obese	B	-0.149703	-5.7852	2.65526	-1.55607	-2.14768	-1.31069	-1.56796	-4.7298	0.277951	1.89468	-5.14154	-6.33988	3.17058	-0.153478	2.08974	-7.22173	1.89843	-0.555499	-4.06355	-2.11054	-3.47844	1.62084	-0.480088	-0.821088	-5.17149	-5.089	0.197566	-1.83874	-4.39213	-4.39276	-4.45015	0.75191	-5.1239	-8.88067	1.13944	-2.34379	1.84914	-2.86341	-1.57043	-0.182484	-3.07427	-2.11738	-1.79264	-0.752837	-0.823392	-0.322961	-1.46293
77688	Obese	B	0.983493	-4.1919	0.981488	-0.102281	-1.094	-0.294188	-1.60522	-3.04671	0.0528961	0.268559	-7.21197	-5.93761	0.348826	1.14742	1.80233	-5.25968	-0.0792831	0.627197	-2.82829	-0.649388	-3.34188	3.31511	0.353762	-0.69158	-3.74024	-5.63925	-1.68261	-2.85635	-4.14044	-6.76626	-4.21195	-0.32637	-3.4266	-6.19871	1.96651	-1.21865	-1.77662	-2.62934	-0.865548	0.3658	-2.59667	-1.79194	-1.65341	-0.9509	-0.275179	0.0959749	-1.64979
77689	Obese	B	-0.782928	-4.92609	2.12863	-2.11438	-2.26616	-2.13828	-1.85174	-5.33322	0.00588178	1.78113		-4.0739	2.5768	-0.367222	2.43724	-6.8723	1.95963	-1.10438	-2.98249	0.672002	-2.15777	2.17915	-0.122875	-1.73971	-6.85644	-5.09163	0.175176	-2.13585	-4.12384	-6.28976	-8.25598	2.01617	-3.82832	-7.14592	0.163165	-3.00644	1.30855	-3.8186	-2.11633	-0.873258	-4.21876	-1.41113	-2.7525	-0.709546	-1.32685	-1.3352	-2.33464
77690	Obese	B	-0.444676	-5.21456	2.00771	-2.10822	-2.20456	-1.66219	-2.45319	-4.59206	0.112107	1.4349		-5.16049	2.2599	0.110163	2.18318	-6.50329	1.91898	-0.667877	-2.94184	-1.58467	-2.68927	2.39579	-0.177131	-1.29368	-6.46301	-4.16107	0.0657729	-2.69311	-5.64478	-7.00289	-5.18854	1.69703	-3.9271	-6.43667	1.10433	-2.53258	1.34889	-3.53663	-2.10629	-0.62244	-4.02658	-2.11836	-2.44308	-0.986348	-1.23668	-1.0179	-2.31335
77691	Obese	B	0.955228	-3.94458	0.962698	-0.462381	-1.04029	-0.695612	-2.1885	-2.69106	-0.330641	0.140972		-4.04957	0.466168	0.38996	1.34479	-6.54867	-0.0651619	-0.203125	-2.33081	0.932098	-2.09408	3.07013	0.352536	0.174608	-5.79385	-4.9291	-1.72656	-3.74797	-4.34834		-3.91793	0.862985	-3.303	-6.49204	1.05572	-2.24771	-1.24807	-3.60124	-1.43329	0.618579	-2.61992	-1.78988	-2.65946	0.447997	-0.242012	-0.372863	-2.39971
77692	Obese	B	0.277702	-5.33568	0.6035	-0.690808	-1.14401	-0.900868	-2.3092	-3.85163	-0.289021	-0.0854171	-7.95587	-7.75369	1.08182	1.08616	1.60989	-4.78396	0.288636	0.531245	-3.4873	-2.11197	-3.22707	3.04067	0.00779018	-0.700917	-5.07735	-4.74766	-1.17272	-3.07652	-4.41156	-5.58197	-3.77797	0.666368	-2.94962	-5.9484	2.58753	-0.93664	-0.559701	-3.21962	-1.19281	0.702529	-2.8071	-1.54048	-1.76655	-0.341803	0.0304291	0.0870102	-1.34613
77693	Obese	B	-0.462537	-4.5764	2.58535	-2.02004	-2.67492	-1.88856	-1.60361		0.327426	1.62684	-7.40311	-5.03542	2.54104	-0.452139	2.7647	-8.36067	2.1766	-1.17517	-3.31171	-0.446565	-2.77328	2.03041	-0.462859	-1.90074	-7.06446	-4.78789	0.0497749	-2.39722	-3.87189	-6.83293	-6.5052	2.21224	-3.20172	-6.68045	0.206864	-3.42248	1.35353	-3.26828	-2.30448	-1.32387	-3.23653	-1.74913	-2.72451	0.719768	-1.46447	-1.48531	-2.55999
77694	Obese	B	-0.670061	-4.88574	2.38108	-1.85475	-2.47701	-1.7682	-2.27586	-5.02414	0.99751	1.47862	-6.54987	-5.01724	1.87162	-0.181406	2.52051	-8.20235	2.22099	-0.598357	-2.48731	-2.62927	-1.75717	2.09799	-0.575647	-1.18802	-6.70701	-5.1942	0.131766	-2.46067	-3.99931		-6.4049	2.42275	-2.4526	-6.80086	-0.66726		1.17535	-2.89483	-1.57322	-1.65224	-2.83895	-1.78307	-2.65101	0.841265	-1.52337	-1.65797	-2.14318
77695	Obese	B	0.787238	-4.15176	1.02494	-0.389918	-1.90295		-1.84365	-4.05956	-0.262457	0.0985809	-7.20351	-6.93662	0.86143	0.962639	1.78221	-5.95362	0.194238	0.387344	-2.21599	0.033372	-2.30291	3.18627	0.173854	-0.408693	-4.11219	-5.50306	-0.908683	-3.43014	-4.54152		-6.06395	0.385788	-3.52551	-6.40231	1.80273	-1.89027	-1.4825	-3.78659	-1.29387	0.140027	-2.50218	-1.57246	-2.22246	0.434924	-0.33201	-0.0832683	-1.90749
77696	Obese	B	0.739337	-5.51866	0.753322	-0.363705	-1.16143	-0.203775	-2.36376	-4.20238	-0.21386	0.00237025	-5.2419	-3.977	0.705546	0.624588	1.51161	-5.97059	0.217384	0.129462	-1.46577	0.102544	-2.63939	3.10244	0.340367	-0.324093	-4.21887	-4.36391	-1.55154	-3.37967	-4.38123	-5.43619	-4.51893	0.162358	-3.34093	-4.98942	1.69697	-1.54663	-1.36776	-4.93781	-1.54296	0.649386	-2.92965	-1.52065	-2.26751	1.2961	-0.612117	-0.446202	-1.62133
77697	Obese	B	0.443484	-4.24602	1.04574	-1.01997	-1.58276	-0.946051	-1.54356	-4.49995	-0.131904	0.0503694	-5.77631	-3.4553	0.568935	0.6481	1.35954	-6.40663	0.00157387	-0.00677932	-2.0852	2.51316	-0.935461	3.048	0.143941	-1.18032	-7.03633	-5.31262	-1.27859	-3.84669	-4.10891	-6.33845	-5.82546	0.0418074	-3.95102	-6.00696	1.74278	-1.86785	-1.7436	-3.824	-1.2782	0.112107	-2.60668	-0.632851	-2.8615	0.568037	-0.590878	-0.362665	-1.76223
77698	Control	B	-0.829797	-3.99976	0.891653	-1.6122	-1.69294	-2.37668	-2.66294	-4.94513	-0.322806	0.197116		-3.03618	1.46094	0.0155433	1.48614	-6.63161	0.461001	-0.730623	-1.91979	1.95702	-0.745655	2.36079	-0.518302	-0.0651638	-6.73338	-4.99626	-1.65329	-3.44455	-2.4972	-7.01303	-6.13552	1.04509	-2.83019	-5.42341	1.53316	-1.72693	-0.332491	-3.90018	-1.40428	-0.489226	-1.9287	-1.12251	-2.93821	2.13924	-1.3394	-1.10619	-2.06253
77699	Control	B	0.199192	-4.2089	1.05122	-1.17008	-1.15807	-0.898316	-1.56822	-5.19875	-0.227857	0.418589		-3.26733	1.38459	-0.699919	0.917148	-6.77989	0.508669	-1.11797	-2.39579	2.41458	-1.5748	2.71132	0.00514869	0.619881	-5.96396	-5.28154	0.0337958	-2.19935	-3.37877	-6.79824	-2.82348	1.73154	-2.75655	-6.01074	0.256767	-2.88956	-1.25039	-4.0168	-1.41856	0.21159	-2.55619	-0.773979	-3.59865	1.41512	-0.167902	-1.15731	-1.25996
77700	Control	B	0.641997	-5.36936	0.685053	-0.852849	-1.3249	-0.459167	-2.35134	-3.87444	-0.265047	0.259584	-8.12467	-7.14567	1.30831	1.35881	1.64381	-6.56983	0.140788	0.680323	-3.45451	-1.52282	-3.23383	3.263	0.00252074	-0.899366	-6.21573	-6.02508	-0.614789	-3.26142	-4.25226		-3.72289	-0.0105788	-3.8098	-5.62142	2.39834	-1.33926	-0.305454	-2.52109	-1.34025	0.474653	-2.88434	-1.54767	-1.36589	-0.0449026	-0.226558	-0.209714	-1.64873
77701	Control	B	-0.229215	-5.54621	1.39438	-1.55195	-1.8112	-1.51508	-2.46604		-0.112625	0.930341	-6.38404	-3.85457	1.45036	0.411152	2.17513	-6.56751	1.17845	-0.4135	-1.66946	-1.22125	-2.09118	2.49273	-0.420388	-1.3395	-5.86316	-4.58059	-1.14659	-2.86117	-4.46339	-5.50009	-5.72961	1.10119	-2.8976	-5.52333	1.56856	-1.86582	0.9269	-2.82597	-1.5175	-0.0951571	-3.08778	-1.1869	-2.67847	0.498887	-1.19604	-0.824317	-1.85432
77702	Control	B	0.790345	-5.70881	0.289352	-0.440949	-0.736082	-0.921824	-2.29195	-3.94907	-0.216026	0.114843	-6.41864	-6.29416	0.505999	0.511162	1.21729	-6.97524	0.0227812	-0.232857	-2.79353	-0.496822	-2.56427	3.4295	0.592214	-0.228735	-4.49289	-3.86396	-1.27215	-4.5748	-3.41826	-6.28038	-3.2501	0.239322	-2.93561	-5.47313	2.02493	-1.36301	-1.90585	-3.3977	-1.07764	0.466726	-1.87376	-1.32848	-1.75482	1.65273	-0.0911776	-0.174946	-1.69029
77703	Control	B	0.820551	-5.00645	0.97831	-0.756892	-1.38128	-0.860316	-1.51076	-4.15344	-0.187512	0.0279717	-6.8717	-4.82334	0.737221	0.710183	1.67871	-4.23501	0.258792	0.00858445	-2.11263	-2.34029	-2.88744	3.22164	0.30763	-1.23174	-5.30405	-5.95117	-1.71496	-3.47493	-2.99996	-5.72154	-5.96537	0.501248	-4.3502	-7.13129	1.85311	-1.91247	-0.652826	-3.33823	-0.966435	0.508111	-2.24963	-1.88297	-0.509942	1.07114	-0.36559	0.115062	-2.14255
77704	Control	B	-0.103115	-5.25779	2.13781	-1.4872	-2.00324	-1.10237	-2.097	-4.57707	0.581857	1.27888	-8.7261	-5.99412	1.6713	0.439828	2.32141	-6.15699	1.56513	-0.0677638	-2.78214	-3.58081	-2.90185	2.062	-0.344486	-0.693791	-5.86265	-5.05955	-0.39289	-2.78695	-3.66403	-6.02719	-6.38583	1.21154	-2.64456	-7.27536	1.09561	-2.19191	0.559954	-2.99724	-1.1151	0.131359	-2.94559	-1.60697	-2.79494	0.664943	-1.00992	-0.699304	-2.34715
77705	Control	B	0.958436	-5.19008	0.350421	-0.423591	-1.05596	-0.282132	-1.70108	-3.90564	-0.233226	0.235132	-4.79557	-7.43423	0.574683	1.41028	1.60332	-5.91621	0.0181567	0.807604	-3.05426	-2.80177	-2.93303	3.15559	0.0933103	-1.01679	-3.9454	-5.05646	-1.14636	-3.25308	-4.41355	-3.71923	-4.14844	-0.40766	-2.68906	-5.53153	2.95545	-1.18594	-1.47913	-3.55922	0.108318	0.283072	-2.29587	-1.28876	-1.77406	0.0520331	-0.549769	0.0981321	-1.59268
77706	Control	B	0.112223	-5.94334	0.617528	-0.46496	-1.16982	-0.980417	-2.12094	-4.25975	-0.303754	0.104448	-6.3607	-6.57089	1.07715	0.682745	1.42745	-6.26873	0.130164	0.115796	-3.01668	-1.78983	-3.46484	3.02706	-0.0238358	-0.65568	-6.1816	-3.98695	-1.05034	-3.15646	-4.43567	-6.03316	-5.23175	0.064352	-3.40536		2.00534	-1.24736	-0.434007	-2.51135	-0.608502	0.468261	-2.89679	-1.15973	-1.97733	0.560785	-0.581694	-0.197407	-1.57788
77707	Control	B	0.527307	-4.85103	1.25519	-0.891532	-1.59687	-1.07972	-1.97875	-4.67064	0.629629	0.834158	-6.9343	-6.56046	1.23527	0.422625	1.82468	-5.45027	0.671866	-0.224293	-3.61377	-5.0302	-3.64027	2.21606	-0.711757	-0.326839	-5.52179	-4.96991	-0.896715	-2.47226	-3.70214	-7.27308	-4.66538	1.34902	-3.20612	-5.77115	0.94921	-1.6641	0.149573	-1.17012	-1.62625	0.346211	-1.95293	-1.84776	-2.79228	2.67855	-1.10498	-0.893524	-2.51774
[truncated: 131 more columns]
