# Supplementary material for: Association of circulating miRNAS in patients with Alstrőm and Bardet-Biedl syndromes with clinical course parameters
Source: Front Endocrinol (Lausanne). 2022 Nov 25;13:1057056. doi: 10.3389/fendo.2022.1057056 (PMC9732093; doi:10.3389/fendo.2022.1057056)
Supplement: Supplementary Data Sheet 3 — Results of differential expression analysis in limma for all pairwise comparisons between groups. [file Table_3.xlsx]

## Sheet: alms_vs_control
miRNA	logFC	FC	AveExpr	t	p	FDR	FWER	B
miR-99a-5p	1.10098	2.145	-3.51316	4.58831	2.1609e-05	0.0038464	0.0038464	2.60311
miR-122-5p	2.19671	4.58433	-0.469649	4.07894	0.000128573	0.011443	0.022886	0.998828
miR-193b-3p	1.47663	2.78297	-4.74828	3.50422	0.000923863	0.0521813	0.164448	-0.729273
miR-454-3p	-0.693756	0.618242	-3.63552	-3.39917	0.00117261	0.0521813	0.208725	-0.96998
miR-193a-5p	1.12167	2.17598	-3.42278	3.25135	0.00186617	0.0664357	0.332178	-1.37038
miR-18a-5p	-0.50155	0.706347	-1.73992	-2.99765	0.00388045	0.106254	0.69072	-2.01961
miR-125b-5p	0.79765	1.73827	-2.33554	2.97178	0.00417855	0.106254	0.743781	-2.08398
miR-192-5p	0.849845	1.80231	-1.64703	2.84068	0.00604366	0.134471	1	-2.40374
miR-140-5p	-0.606768	0.656666	-3.50863	-2.70418	0.0087784	0.173617	1	-2.72495
miR-98-5p	-0.487333	0.713343	-4.10619	-2.59387	0.0120662	0.210888	1	-2.95567
let-7d-5p	-0.467804	0.723064	-1.25964	-2.55157	0.0131843	0.210888	1	-3.07099
miR-324-3p	0.635626	1.55361	-3.86659	2.52124	0.0142172	0.210888	1	-3.13591
miR-199a-3p	-0.561362	0.677662	-0.883145	-2.38684	0.0199855	0.237161	1	-3.423
miR-885-5p	1.24912	2.37697	-4.21066	2.44114	0.0178586	0.237161	1	-3.28447
miR-301a-3p	-0.609758	0.655307	-4.59997	-2.4171	0.0187292	0.237161	1	-3.3485
let-7f-5p	-0.52169	0.696555	-4.45228	-2.30967	0.024457	0.242595	1	-3.56572
miR-194-5p	0.61502	1.53158	-1.42252	2.29598	0.0249901	0.242595	1	-3.60971
miR-30a-5p	0.657328	1.57716	-1.55201	2.2908	0.0254172	0.242595	1	-3.61682
miR-26b-5p	-0.336505	0.791958	0.326619	-2.28131	0.025895	0.242595	1	-3.63929
miR-7-5p	-0.888815	0.540058	-4.29448	-2.25882	0.0275128	0.244864	1	-3.67597
miR-215-5p	0.690516	1.61386	-2.35888	2.08933	0.0406917	0.344911	1	-4.01151
miR-205-5p	0.909418	1.87829	-6.21408	1.89557	0.0641134	0.475508	1	-4.25899
miR-16-2-3p	-0.814391	0.568648	-3.85162	-1.91754	0.0602316	0.475508	1	-4.28608
miR-142-5p	-0.488382	0.712824	-2.01543	-1.89092	0.063428	0.475508	1	-4.34811
miR-107	-0.353429	0.782722	-0.301082	-1.85887	0.0676835	0.481906	1	-4.42072
miR-103a-3p	-0.352996	0.782956	0.341913	-1.83213	0.0716237	0.485273	1	-4.46545
miR-100-5p	0.83888	1.78866	-5.02593	1.82065	0.0736088	0.485273	1	-4.47248
miR-148a-3p	0.362422	1.28558	-1.4083	1.7723	0.0812205	0.498526	1	-4.5574
miR-590-3p	-0.548346	0.683804	-4.42973	-1.79826	0.0786338	0.498526	1	-4.40578
miR-182-5p	0.630138	1.54771	-5.9905	1.73976	0.0879963	0.509889	1	-4.49096
miR-22-3p	0.3157	1.24462	-1.24053	1.72828	0.088801	0.509889	1	-4.6337
miR-505-3p	0.43563	1.3525	-3.4673	1.70628	0.0929226	0.51573	1	-4.64812
miR-128-3p	-0.543004	0.68634	-5.1163	-1.69208	0.0956128	0.51573	1	-4.684
miR-19b-3p	-0.29824	0.813244	3.21455	-1.65925	0.102	0.529307	1	-4.74061
let-7g-5p	-0.233066	0.850825	-0.114904	-1.64874	0.104143	0.529307	1	-4.75653
miR-10b-5p	0.403498	1.32271	-2.50754	1.63475	0.107051	0.529307	1	-4.77758
miR-19a-3p	-0.272934	0.827635	3.33996	-1.60222	0.114073	0.548783	1	-4.82593
miR-369-3p	-1.11293	0.462355	-5.05529	-1.51588	0.137134	0.634169	1	-4.78777
miR-409-3p	-0.718729	0.607633	-3.6883	-1.49917	0.138947	0.634169	1	-4.95937
miR-106a-5p	-0.271063	0.828709	1.65311	-1.45447	0.150742	0.670803	1	-5.03415
miR-181b-5p	0.29393	1.22598	-4.70595	1.10883	0.272202	0.699094	1	-5.39456
miR-365a-3p	0.501939	1.41612	-5.66515	1.12455	0.265897	0.699094	1	-5.32214
miR-144-3p	-0.458339	0.727824	-0.439375	-1.19406	0.236896	0.699094	1	-5.35511
miR-339-3p	-0.33151	0.794704	-4.45834	-1.15035	0.254529	0.699094	1	-5.38006
miR-210-3p	-0.39462	0.76069	-4.6463	-1.22498	0.225495	0.699094	1	-5.3054
miR-424-5p	-0.25511	0.837923	-3.05734	-1.15795	0.251222	0.699094	1	-5.39488
miR-93-3p	-0.373832	0.77173	-4.38703	-1.20674	0.232312	0.699094	1	-5.30463
miR-331-3p	-0.265558	0.831877	-4.58606	-1.1329	0.261805	0.699094	1	-5.39863
miR-30d-5p	0.138977	1.10112	1.04684	1.12763	0.263719	0.699094	1	-5.42738
miR-132-3p	-0.266272	0.831465	-4.16997	-1.10372	0.274088	0.699094	1	-5.42921
miR-29b-3p	-0.304091	0.809952	-7.65033	-1.11669	0.268473	0.699094	1	-5.43168
miR-320a	0.209991	1.15668	2.94043	1.10532	0.273191	0.699094	1	-5.45076
miR-93-5p	-0.246161	0.843137	0.814191	-1.1013	0.274925	0.699094	1	-5.45492
miR-20a-5p	-0.247815	0.842171	2.89321	-1.15779	0.251287	0.699094	1	-5.39506
miR-342-5p	0.473246	1.38823	-5.89047	1.11516	0.27091	0.699094	1	-5.30003
let-7a-5p	-0.26981	0.829429	0.186722	-1.3806	0.172245	0.699094	1	-5.13124
miR-214-3p	-0.555605	0.680372	-5.56329	-1.20624	0.233832	0.699094	1	-5.23781
miR-152-3p	0.257586	1.19548	-1.86354	1.25623	0.213708	0.699094	1	-5.27691
miR-29a-5p	0.709986	1.63579	-6.45803	1.2798	0.208086	0.699094	1	-5.07216
miR-15b-5p	-0.256079	0.83736	1.15385	-1.38616	0.170549	0.699094	1	-5.1241
miR-142-3p	-0.406073	0.754675	1.3379	-1.34262	0.184176	0.699094	1	-5.1793
miR-550a-3p	0.443663	1.36005	-5.60214	1.16934	0.249279	0.699094	1	-5.1939
miR-376a-3p	-0.551052	0.682522	-2.09661	-1.29322	0.201109	0.699094	1	-5.19934
miR-2110	-0.41441	0.750326	-5.49203	-1.34058	0.186866	0.699094	1	-5.01076
miR-181a-5p	0.283765	1.21737	-1.5616	1.24428	0.218629	0.699094	1	-5.20478
miR-326	0.439619	1.35625	-6.38688	1.15012	0.257014	0.699094	1	-5.20055
miR-486-3p	0.583704	1.49869	-4.57879	1.23458	0.222704	0.699094	1	-5.2063
miR-148b-3p	0.31456	1.24363	-2.16769	1.31754	0.192394	0.699094	1	-5.21035
let-7b-3p	0.405569	1.32461	-4.81469	1.27452	0.207607	0.699094	1	-5.21887
miR-221-3p	-0.427795	0.743397	-1.59622	-1.30708	0.1959	0.699094	1	-5.22313
miR-652-3p	-0.195268	0.873411	-2.37566	-1.07183	0.287854	0.721663	1	-5.48501
let-7c-5p	-0.217192	0.860238	-1.11236	-1.05286	0.296399	0.731853	1	-5.50397
miR-21-5p	-0.154518	0.898432	2.8719	-1.04466	0.300142	0.731853	1	-5.51206
miR-183-5p	-0.42274	0.746006	-5.6091	-1.02328	0.31087	0.745842	1	-5.42265
miR-432-5p	-0.518399	0.698146	-4.53918	-1.00071	0.322503	0.745842	1	-5.41127
miR-28-5p	-0.347644	0.785866	-4.06663	-0.997203	0.322639	0.745842	1	-5.53413
miR-134-5p	0.505893	1.42	-4.85409	1.01134	0.316244	0.745842	1	-5.48096
miR-145-5p	0.241338	1.18209	-1.20868	0.970761	0.335352	0.765291	1	-5.58223
miR-363-3p	-0.338241	0.791005	-3.18382	-0.961176	0.340111	0.766326	1	-5.59096
miR-27b-3p	0.22983	1.1727	1.04901	0.951293	0.345064	0.766752	1	-5.59988
miR-320c	0.256275	1.19439	1.31549	0.944687	0.348915	0.766752	1	-5.53555
miR-7-1-3p	-0.372859	0.772251	-5.61863	-0.87863	0.383936	0.813579	1	-5.55392
miR-200c-3p	0.302928	1.23365	-5.26723	0.882079	0.38161	0.813579	1	-5.58511
miR-335-5p	0.247512	1.18716	-3.84402	0.88276	0.381108	0.813579	1	-5.59498
miR-140-3p	-0.221467	0.857693	0.742011	-0.861802	0.392041	0.820979	1	-5.67656
miR-146b-5p	-0.168404	0.889827	-2.84579	-0.814195	0.418626	0.843154	1	-5.70692
miR-374a-5p	-0.174988	0.885775	-0.616089	-0.833173	0.408138	0.843154	1	-5.65618
miR-17-5p	-0.178411	0.883676	1.38222	-0.817796	0.416911	0.843154	1	-5.65637
miR-141-3p	-0.267927	0.830512	-6.15754	-0.811546	0.421577	0.843154	1	-5.53021
miR-151a-3p	0.144728	1.10552	-0.690986	0.799842	0.426786	0.844087	1	-5.72533
miR-1972	-0.37043	0.773552	-4.91924	-0.78964	0.432984	0.846935	1	-5.67642
miR-590-5p	-0.152506	0.899686	-2.40051	-0.711277	0.479518	0.891716	1	-5.78884
miR-423-5p	0.162839	1.11949	-1.16455	0.65546	0.514541	0.891716	1	-5.8251
miR-376c-3p	-0.305585	0.809114	-1.95257	-0.694012	0.490332	0.891716	1	-5.79277
miR-16-5p	-0.198761	0.871299	6.42606	-0.648768	0.518829	0.891716	1	-5.82925
miR-484	0.138106	1.10046	-0.0275312	0.713647	0.478061	0.891716	1	-5.78723
miR-186-5p	-0.169871	0.888922	-3.07264	-0.662418	0.510351	0.891716	1	-5.7869
let-7d-3p	-0.119039	0.920801	-1.5208	-0.645387	0.521003	0.891716	1	-5.83134
miR-223-3p	-0.177095	0.884482	5.17832	-0.662144	0.510276	0.891716	1	-5.82091
miR-502-3p	-0.213004	0.862739	-5.20992	-0.705929	0.48324	0.891716	1	-5.74838
miR-22-5p	0.218044	1.16316	-7.0104	0.646644	0.520977	0.891716	1	-5.68224
miR-874-3p	0.206176	1.15363	-6.87001	0.675106	0.503103	0.891716	1	-5.6362
miR-576-5p	0.301715	1.23261	-6.64507	0.740071	0.463235	0.891716	1	-5.58153
miR-26a-5p	-0.153053	0.899345	2.05765	-0.669677	0.505493	0.891716	1	-5.81614
miR-223-5p	-0.212741	0.862896	-4.53875	-0.607707	0.546054	0.918704	1	-5.71664
miR-106b-5p	-0.158035	0.896245	0.584761	-0.605367	0.547094	0.918704	1	-5.85516
miR-374b-5p	-0.137408	0.909151	-1.48047	-0.596006	0.55336	0.920542	1	-5.84485
miR-99b-5p	0.181371	1.13396	-3.68	0.584508	0.561053	0.924699	1	-5.84254
miR-92a-3p	0.123023	1.08901	4.32526	0.45465	0.650912	0.933798	1	-5.93134
miR-324-5p	-0.10589	0.929232	-4.60148	-0.345727	0.730748	0.933798	1	-5.93371
miR-532-3p	0.0914118	1.06541	-4.25141	0.306095	0.760678	0.933798	1	-5.92919
miR-222-3p	0.0663976	1.0471	-1.10464	0.493914	0.623072	0.933798	1	-5.91356
miR-423-3p	-0.109335	0.927016	-1.72488	-0.493465	0.623387	0.933798	1	-5.91377
let-7e-5p	-0.0926006	0.937831	-2.12086	-0.37313	0.710335	0.933798	1	-5.94774
miR-29c-3p	0.076038	1.05412	-0.766786	0.411631	0.681997	0.933798	1	-5.94914
miR-451a	-0.215738	0.861106	6.80602	-0.503843	0.616116	0.933798	1	-5.90883
miR-30b-5p	-0.0792919	0.946522	0.0876162	-0.394539	0.694506	0.933798	1	-5.95572
miR-425-3p	0.0649996	1.04608	-2.7294	0.38962	0.698142	0.933798	1	-5.95755
let-7b-5p	0.100789	1.07236	1.20741	0.386457	0.700451	0.933798	1	-5.95874
miR-328-3p	0.0801614	1.05714	-2.85884	0.313246	0.755137	0.933798	1	-5.97558
miR-30e-5p	0.0472082	1.03326	-0.176454	0.336598	0.73753	0.933798	1	-5.97597
miR-30c-5p	-0.064647	0.956179	-0.241158	-0.329206	0.743084	0.933798	1	-5.97832
miR-15a-5p	-0.0929963	0.937573	0.648398	-0.328199	0.743841	0.933798	1	-5.97864
miR-126-5p	0.0466705	1.03288	-0.0663208	0.326189	0.745355	0.933798	1	-5.97927
miR-185-5p	0.086837	1.06204	2.03054	0.312559	0.75564	0.933798	1	-5.98343
miR-361-5p	0.0751632	1.05348	-1.53079	0.436166	0.664196	0.933798	1	-5.9392
miR-146a-5p	0.117843	1.08511	0.110225	0.526253	0.600546	0.933798	1	-5.89782
miR-574-3p	0.100185	1.07191	-5.11069	0.37915	0.705974	0.933798	1	-5.91375
miR-431-5p	0.250021	1.18922	-5.13896	0.463944	0.645114	0.933798	1	-5.67677
miR-127-3p	-0.235735	0.849252	-5.65852	-0.479694	0.633745	0.933798	1	-5.65766
miR-154-5p	-0.18447	0.879972	-5.2405	-0.366188	0.715669	0.933798	1	-5.89754
miR-1	0.238495	1.17976	-6.54744	0.438561	0.663433	0.933798	1	-5.71798
miR-501-5p	0.146186	1.10664	-6.37578	0.406823	0.68623	0.933798	1	-5.73706
miR-92b-3p	-0.129603	0.914083	-4.90266	-0.37061	0.712814	0.933798	1	-5.77024
miR-95-3p	-0.246837	0.842742	-5.87616	-0.399444	0.691568	0.933798	1	-5.78294
miR-199a-5p	-0.212368	0.863119	-5.95349	-0.472804	0.638392	0.933798	1	-5.7849
miR-133a-3p	-0.179157	0.883219	-5.91585	-0.356041	0.723615	0.933798	1	-5.8057
miR-20b-5p	-0.226743	0.854562	-4.80131	-0.53288	0.596455	0.933798	1	-5.80577
miR-410-3p	-0.260968	0.834528	-5.06363	-0.483349	0.631167	0.933798	1	-5.76848
miR-30e-3p	0.103685	1.07451	-3.85822	0.456156	0.649939	0.933798	1	-5.89653
miR-628-3p	-0.126875	0.915813	-4.78466	-0.420721	0.675677	0.933798	1	-5.83315
miR-744-5p	0.106017	1.07625	-4.95901	0.361852	0.718973	0.933798	1	-5.87028
miR-1260a	0.145611	1.1062	-0.572806	0.557518	0.579135	0.933798	1	-5.88167
miR-339-5p	-0.176104	0.88509	-3.52262	-0.494586	0.622715	0.933798	1	-5.88865
miR-30a-3p	0.137569	1.10005	-6.57037	0.352319	0.726263	0.933798	1	-5.81671
miR-24-3p	-0.0558449	0.962031	2.50099	-0.284865	0.776675	0.946905	1	-5.99135
miR-151a-5p	-0.0350152	0.976021	-0.597264	-0.196683	0.844704	0.947342	1	-6.01167
miR-532-5p	0.0534982	1.03778	-2.88143	0.182698	0.855626	0.947342	1	-6.00655
miR-28-3p	-0.0629306	0.957318	-2.88515	-0.238476	0.81228	0.947342	1	-6.00296
miR-144-5p	-0.0598251	0.95938	-3.16955	-0.242058	0.809528	0.947342	1	-6.00213
miR-23a-3p	-0.0552338	0.962438	3.15491	-0.243507	0.808398	0.947342	1	-6.0018
miR-126-3p	-0.0469964	0.967949	2.72499	-0.26173	0.794377	0.947342	1	-5.9974
miR-660-5p	0.0782501	1.05574	-3.56023	0.26357	0.792965	0.947342	1	-5.99694
miR-25-3p	-0.0498036	0.966068	3.02799	-0.174296	0.862188	0.947342	1	-6.01565
miR-130b-3p	-0.0603563	0.959027	-3.18564	-0.233835	0.815959	0.947342	1	-5.94777
miR-32-5p	-0.0819795	0.94476	-3.84219	-0.266103	0.791065	0.947342	1	-5.9804
miR-338-3p	0.106119	1.07633	-6.7792	0.176433	0.860879	0.947342	1	-5.74917
miR-197-3p	-0.0515477	0.964901	-2.26567	-0.185967	0.853063	0.947342	1	-6.01363
miR-195-5p	-0.0794287	0.946432	-5.87821	-0.217346	0.828722	0.947342	1	-5.9627
miR-320d	0.0433957	1.03054	-1.28987	0.185486	0.853501	0.947342	1	-5.95668
miR-155-5p	0.0592847	1.04195	-5.04732	0.197501	0.844109	0.947342	1	-5.98671
miR-150-5p	-0.0509235	0.965318	0.670804	-0.181256	0.856744	0.947342	1	-6.01446
miR-320b	-0.0476517	0.96751	0.991703	-0.154798	0.877472	0.952378	1	-6.01872
miR-598-3p	0.0589258	1.04169	-5.13842	0.156438	0.876236	0.952378	1	-5.91564
miR-130a-3p	-0.0314609	0.978429	-0.911316	-0.143326	0.886494	0.956339	1	-6.01269
miR-101-3p	0.0297241	1.02082	1.26736	0.131462	0.895826	0.960584	1	-6.02192
miR-27a-3p	-0.0190728	0.986867	2.10411	-0.0825007	0.934508	0.965267	1	-6.02694
miR-18b-5p	-0.0211442	0.985451	-3.34786	-0.104249	0.9173	0.965267	1	-6.02499
miR-106b-3p	-0.0381615	0.973895	-6.33974	-0.104884	0.916884	0.965267	1	-5.89914
miR-766-3p	0.0271721	1.01901	-3.60144	0.086633	0.931264	0.965267	1	-5.99213
miR-191-5p	-0.0183815	0.98734	1.20505	-0.108868	0.9137	0.965267	1	-5.96605
miR-23b-3p	0.0180316	1.01258	1.41696	0.0778999	0.938153	0.965267	1	-6.02729
miR-629-5p	-0.0291247	0.980015	-4.56779	-0.0784048	0.937765	0.965267	1	-5.99556
miR-425-5p	0.0104905	1.0073	-0.787331	0.069237	0.945019	0.966743	1	-6.0279
miR-342-3p	-0.0112707	0.992218	-0.37371	-0.0462086	0.963289	0.979803	1	-6.02917
miR-29a-3p	-0.00755349	0.994778	-1.33507	-0.0338647	0.973091	0.981691	1	-6.02965
miR-625-3p	0.012822	1.00893	-5.66722	0.0300248	0.976176	0.981691	1	-5.85046
let-7i-5p	0.00303017	1.0021	0.591974	0.0120459	0.990427	0.990427	1	-6.03013

## Sheet: bbs_vs_control
miRNA	logFC	FC	AveExpr	t	p	FDR	FWER	B
miR-26b-5p	-0.549957	0.683041	0.326619	-2.99702	0.00388748	0.684565	0.691971	-4.2529
let-7g-5p	-0.484132	0.714927	-0.114904	-2.75298	0.00769175	0.684565	1	-4.30814
miR-301a-3p	-0.72948	0.603121	-4.59997	-2.34586	0.0223358	0.937256	1	-4.4009
miR-18a-5p	-0.466652	0.723642	-1.73992	-2.24196	0.028467	0.937256	1	-4.41416
miR-92b-3p	0.887827	1.85039	-4.90266	2.28567	0.0274522	0.937256	1	-4.44201
miR-454-3p	-0.517235	0.69871	-3.63552	-2.03715	0.0458101	0.937256	1	-4.45233
let-7d-5p	-0.461339	0.726312	-1.25964	-2.0227	0.0473893	0.937256	1	-4.45504
miR-205-5p	1.16773	2.24659	-6.21408	2.04962	0.0459489	0.937256	1	-4.47707
miR-550a-3p	1.01031	2.01435	-5.60214	2.19423	0.0341681	0.937256	1	-4.48005
miR-423-5p	0.159979	1.11727	-1.16455	0.51763	0.606516	0.987837	1	-4.63338
miR-140-3p	-0.165256	0.891771	0.742011	-0.516919	0.607009	0.987837	1	-4.63342
miR-744-5p	0.136582	1.0993	-4.95901	0.387879	0.699737	0.987837	1	-4.63363
miR-374a-5p	-0.11869	0.921023	-0.616089	-0.461774	0.645957	0.987837	1	-4.63366
miR-23b-3p	0.140959	1.10264	1.41696	0.489513	0.626166	0.987837	1	-4.63478
miR-23a-3p	0.135756	1.09867	3.15491	0.481096	0.632102	0.987837	1	-4.63518
miR-423-3p	0.131717	1.0956	-1.72488	0.477867	0.634387	0.987837	1	-4.63533
miR-331-3p	0.112621	1.08119	-4.58606	0.389766	0.698102	0.987837	1	-4.63768
miR-20b-5p	-0.101984	0.931751	-4.80131	-0.191196	0.849139	0.987837	1	-4.6359
miR-2110	-0.0425073	0.970966	-5.49203	-0.123797	0.902034	0.987837	1	-4.63731
miR-16-2-3p	0.201434	1.14984	-3.85162	0.394363	0.694798	0.987837	1	-4.6375
miR-590-5p	-0.140531	0.907185	-2.40051	-0.526857	0.60013	0.987837	1	-4.6329
miR-106b-5p	-0.136866	0.909493	0.584761	-0.421435	0.674861	0.987837	1	-4.63784
miR-425-5p	0.0780494	1.05559	-0.787331	0.414076	0.680214	0.987837	1	-4.63815
miR-155-5p	0.138699	1.10091	-5.04732	0.374848	0.709107	0.987837	1	-4.63823
miR-199a-3p	-0.137004	0.909406	-0.883145	-0.468253	0.641208	0.987837	1	-4.63578
miR-425-3p	-0.109377	0.926988	-2.7294	-0.527016	0.600049	0.987837	1	-4.63289
miR-122-5p	0.379306	1.30072	-0.469649	0.566151	0.573288	0.987837	1	-4.63079
let-7c-5p	-0.136129	0.909958	-1.11236	-0.530447	0.597653	0.987837	1	-4.63272
miR-103a-3p	-0.158137	0.896182	0.341913	-0.659764	0.511792	0.987837	1	-4.62514
miR-95-3p	0.352518	1.27679	-5.87616	0.476249	0.636338	0.987837	1	-4.62538
miR-214-3p	-0.0746002	0.949605	-5.56329	-0.113477	0.910141	0.987837	1	-4.62608
miR-181a-5p	0.127966	1.09275	-1.5616	0.43464	0.66551	0.987837	1	-4.62685
miR-652-3p	0.142952	1.10416	-2.37566	0.630748	0.53047	0.987837	1	-4.62698
let-7a-5p	-0.150136	0.901166	0.186722	-0.617534	0.539092	0.987837	1	-4.62779
miR-27a-3p	0.173482	1.12778	2.10411	0.603208	0.54852	0.987837	1	-4.62865
miR-195-5p	-0.215388	0.861315	-5.87821	-0.481597	0.631953	0.987837	1	-4.63279
miR-127-3p	0.251632	1.19055	-5.65852	0.512043	0.611099	0.987837	1	-4.62873
miR-22-5p	0.107962	1.07771	-7.0104	0.253125	0.801265	0.987837	1	-4.62938
miR-339-3p	0.200381	1.149	-4.45834	0.564082	0.574784	0.987837	1	-4.62972
let-7f-5p	-0.109241	0.927076	-4.45228	-0.350327	0.727352	0.987837	1	-4.62997
miR-363-3p	0.251384	1.19035	-3.18382	0.574225	0.567845	0.987837	1	-4.63033
miR-144-5p	0.125589	1.09095	-3.16955	0.408466	0.684328	0.987837	1	-4.63837
miR-17-5p	-0.122496	0.918597	1.38222	-0.442122	0.66009	0.987837	1	-4.63086
miR-142-5p	-0.146155	0.903656	-2.01543	-0.439589	0.661802	0.987837	1	-4.63248
miR-146a-5p	0.166781	1.12255	0.110225	0.598695	0.551507	0.987837	1	-4.62892
miR-7-1-3p	0.139566	1.10157	-5.61863	0.284258	0.777424	0.987837	1	-4.6384
miR-148b-3p	0.108999	1.07848	-2.16769	0.366987	0.71485	0.987837	1	-4.63997
miR-27b-3p	0.119268	1.08618	1.04901	0.396825	0.692827	0.987837	1	-4.63884
miR-150-5p	-0.0791203	0.946635	0.670804	-0.226376	0.821636	0.987837	1	-4.64411
miR-132-3p	-0.0351834	0.975908	-4.16997	-0.11831	0.906214	0.987837	1	-4.64432
miR-451a	0.113025	1.08149	6.80602	0.212183	0.832644	0.987837	1	-4.64441
miR-144-3p	-0.0984128	0.93406	-0.439375	-0.206091	0.837379	0.987837	1	-4.64454
miR-15a-5p	-0.0689902	0.953305	0.648398	-0.195716	0.845457	0.987837	1	-4.64475
miR-376c-3p	-0.0903984	0.939263	-1.95257	-0.165504	0.869099	0.987837	1	-4.64479
miR-101-3p	-0.0542918	0.963067	1.26736	-0.193016	0.847563	0.987837	1	-4.6448
miR-339-5p	0.0601187	1.04255	-3.52262	0.136973	0.891515	0.987837	1	-4.64409
miR-25-3p	0.0643374	1.0456	3.02799	0.180991	0.856951	0.987837	1	-4.64502
miR-29c-3p	-0.0366139	0.974941	-0.766786	-0.159328	0.873917	0.987837	1	-4.64539
miR-532-5p	-0.042073	0.971258	-2.88143	-0.115827	0.908161	0.987837	1	-4.64548
miR-18b-5p	0.0383837	1.02696	-3.34786	0.152123	0.879572	0.987837	1	-4.6455
miR-142-3p	-0.0536918	0.963468	1.3379	-0.142701	0.886979	0.987837	1	-4.64564
miR-361-5p	0.0270457	1.01892	-1.53079	0.126157	0.900006	0.987837	1	-4.64586
miR-30c-5p	0.0301314	1.02111	-0.241158	0.123341	0.902227	0.987837	1	-4.6459
miR-185-5p	-0.0395878	0.972933	2.03054	-0.11454	0.909171	0.987837	1	-4.646
let-7b-5p	-0.0536364	0.963505	1.20741	-0.165316	0.86922	0.987837	1	-4.64529
miR-21-5p	-0.0746105	0.949598	2.8719	-0.405474	0.686493	0.987837	1	-4.63849
miR-19a-3p	-0.049515	0.966261	3.33996	-0.233652	0.816007	0.987837	1	-4.64394
let-7i-5p	0.0785765	1.05598	0.591974	0.251092	0.802554	0.987837	1	-4.64352
miR-19b-3p	-0.0863786	0.941884	3.21455	-0.386295	0.70057	0.987837	1	-4.63925
miR-140-5p	-0.106712	0.928702	-3.50863	-0.382291	0.703523	0.987837	1	-4.6394
miR-431-5p	-0.235551	0.849361	-5.13896	-0.374803	0.709717	0.987837	1	-4.62482
miR-24-3p	0.0878806	1.06281	2.50099	0.360344	0.719786	0.987837	1	-4.64021
miR-320b	0.137571	1.10005	0.991703	0.359239	0.720608	0.987837	1	-4.64025
miR-192-5p	-0.13366	0.911516	-1.64703	-0.359132	0.720688	0.987837	1	-4.64025
miR-324-3p	0.112612	1.08118	-3.86659	0.359057	0.720744	0.987837	1	-4.64025
miR-26a-5p	-0.0673834	0.954367	2.05765	-0.236999	0.813421	0.987837	1	-4.64386
miR-328-3p	0.0933934	1.06688	-2.85884	0.294204	0.769577	0.987837	1	-4.64188
miR-28-3p	-0.0957617	0.935778	-2.88515	-0.291704	0.771464	0.987837	1	-4.64243
miR-409-3p	0.150418	1.10989	-3.6883	0.253703	0.800572	0.987837	1	-4.64245
miR-30e-5p	0.0498774	1.03518	-0.176454	0.285868	0.77591	0.987837	1	-4.64259
miR-130a-3p	0.0717767	1.05101	-0.911316	0.263602	0.792954	0.987837	1	-4.64272
miR-376a-3p	-0.0603421	0.959037	-2.09661	-0.115715	0.908282	0.987837	1	-4.64303
miR-126-5p	0.0476879	1.03361	-0.0663208	0.267919	0.789631	0.987837	1	-4.64309
miR-186-5p	0.0513636	1.03624	-3.07264	0.163055	0.871047	0.987837	1	-4.64309
miR-145-5p	0.0920403	1.06588	-1.20868	0.2976	0.76698	0.987837	1	-4.64225
miR-210-3p	0.234575	1.17656	-4.6463	0.516413	0.607513	0.987837	1	-4.62419
miR-221-3p	-0.270364	0.82911	-1.59622	-0.664025	0.509079	0.987837	1	-4.62487
miR-1972	0.373573	1.29556	-4.91924	0.677655	0.500709	0.987837	1	-4.62365
miR-100-5p	0.748979	1.6806	-5.02593	1.31442	0.193669	0.987837	1	-4.56351
miR-107	-0.292656	0.816398	-0.301082	-1.23729	0.220538	0.987837	1	-4.57222
miR-151a-3p	0.278194	1.21268	-0.690986	1.23585	0.221067	0.987837	1	-4.57239
miR-20a-5p	-0.327659	0.796828	2.89321	-1.23053	0.223038	0.987837	1	-4.57301
miR-1	-0.858075	0.551688	-6.54744	-1.30715	0.198921	0.987837	1	-4.5736
miR-424-5p	0.32855	1.25575	-3.05734	1.19876	0.235078	0.987837	1	-4.57669
miR-576-5p	0.573845	1.48849	-6.64507	1.23246	0.2244	0.987837	1	-4.57703
miR-125b-5p	0.39372	1.31378	-2.33554	1.17913	0.242749	0.987837	1	-4.57891
miR-182-5p	0.490801	1.40523	-5.9905	1.17635	0.244974	0.987837	1	-4.58147
miR-183-5p	-0.595779	0.661687	-5.6091	-1.16269	0.250217	0.987837	1	-4.58326
miR-193b-3p	0.581254	1.49615	-4.74828	1.13167	0.262732	0.987837	1	-4.58477
miR-484	0.270203	1.20598	-0.0275312	1.12235	0.26594	0.987837	1	-4.58516
let-7d-3p	0.257192	1.19515	-1.5208	1.12087	0.266565	0.987837	1	-4.58532
miR-154-5p	0.717669	1.64452	-5.2405	1.1112	0.271452	0.987837	1	-4.58751
miR-342-5p	-0.245695	0.843409	-5.89047	-0.457705	0.649444	0.987837	1	-4.62416
miR-197-3p	0.369297	1.29172	-2.26567	1.07095	0.288245	0.987837	1	-4.59057
miR-191-5p	-0.215842	0.861044	1.20505	-1.02497	0.309827	0.987837	1	-4.59494
miR-505-3p	0.415847	1.33408	-3.4673	1.34369	0.183909	0.987837	1	-4.55923
miR-320a	0.241042	1.18185	2.94043	1.01988	0.311656	0.987837	1	-4.59571
miR-30d-5p	0.211825	1.15815	1.04684	1.38156	0.171951	0.987837	1	-4.55436
miR-148a-3p	0.354412	1.27846	-1.4083	1.39715	0.167311	0.987837	1	-4.55272
miR-7-5p	-0.930414	0.524708	-4.29448	-1.91198	0.0606193	0.987837	1	-4.47691
miR-342-3p	-0.526861	0.694063	-0.37371	-1.73634	0.0873549	0.987837	1	-4.50318
miR-30a-3p	0.854076	1.8076	-6.57037	1.8156	0.0761782	0.987837	1	-4.51438
miR-134-5p	1.10773	2.15506	-4.85409	1.75071	0.0855252	0.987837	1	-4.51506
miR-106a-5p	-0.382982	0.766851	1.65311	-1.6519	0.103495	0.987837	1	-4.51626
miR-766-3p	0.63129	1.54895	-3.60144	1.63853	0.106775	0.987837	1	-4.52174
miR-215-5p	-0.64962	0.637448	-2.35888	-1.58001	0.119075	0.987837	1	-4.52696
miR-628-3p	-0.601458	0.659087	-4.78466	-1.63183	0.108703	0.987837	1	-4.53247
miR-320c	0.490722	1.40515	1.31549	1.54621	0.12774	0.987837	1	-4.53402
miR-193a-5p	0.656624	1.57639	-3.42278	1.53905	0.128924	0.987837	1	-4.53412
miR-146b-5p	-0.391563	0.762303	-2.84579	-1.52612	0.132026	0.987837	1	-4.5353
miR-99b-5p	0.578728	1.49353	-3.68	1.51304	0.13548	0.987837	1	-4.53838
miR-660-5p	0.548286	1.46235	-3.56023	1.48452	0.14262	0.987837	1	-4.54055
miR-10b-5p	0.447165	1.36336	-2.50754	1.45629	0.150242	0.987837	1	-4.54442
miR-32-5p	0.554508	1.46867	-3.84219	1.45543	0.150723	0.987837	1	-4.54556
miR-99a-5p	0.427625	1.34502	-3.51316	1.43253	0.156898	0.987837	1	-4.54763
miR-629-5p	0.634038	1.5519	-4.56779	1.41155	0.163208	0.987837	1	-4.55089
miR-223-5p	0.557971	1.4722	-4.53875	1.41784	0.162264	0.987837	1	-4.55352
miR-874-3p	0.393754	1.31381	-6.87001	0.987783	0.328603	0.987837	1	-4.59687
miR-1260a	0.351772	1.27613	-0.572806	1.08267	0.283053	0.987837	1	-4.58936
miR-93-5p	-0.279229	0.824031	0.814191	-1.00419	0.319101	0.987837	1	-4.59724
miR-28-5p	0.339332	1.26517	-4.06663	0.789634	0.432827	0.987837	1	-4.6152
miR-574-3p	-0.253718	0.838732	-5.11069	-0.753237	0.454382	0.987837	1	-4.61533
miR-324-5p	-0.371897	0.772766	-4.60148	-1.00679	0.318047	0.987837	1	-4.5969
miR-501-5p	-0.251949	0.839761	-6.37578	-0.545486	0.588341	0.987837	1	-4.617
miR-374b-5p	-0.218809	0.859275	-1.48047	-0.767431	0.445763	0.987837	1	-4.61711
miR-29a-3p	-0.214075	0.862099	-1.33507	-0.771495	0.443276	0.987837	1	-4.61731
miR-133a-3p	0.345441	1.27054	-5.91585	0.501349	0.618776	0.987837	1	-4.61806
miR-130b-3p	-0.227552	0.854083	-3.18564	-0.723271	0.472499	0.987837	1	-4.61886
miR-532-3p	0.260368	1.19778	-4.25141	0.715276	0.477438	0.987837	1	-4.61938
miR-152-3p	0.186445	1.13796	-1.86354	0.733012	0.466292	0.987837	1	-4.61988
miR-369-3p	-0.534459	0.690417	-5.05529	-0.655385	0.515839	0.987837	1	-4.62007
miR-29a-5p	-0.277422	0.825064	-6.45803	-0.379253	0.706533	0.987837	1	-4.62086
miR-92a-3p	0.242226	1.18282	4.32526	0.719582	0.474424	0.987837	1	-4.6211
miR-128-3p	-0.28435	0.821112	-5.1163	-0.714305	0.477699	0.987837	1	-4.62119
miR-320d	0.187922	1.13912	-1.28987	0.632465	0.529591	0.987837	1	-4.62217
miR-15b-5p	-0.160656	0.894618	1.15385	-0.699042	0.487079	0.987837	1	-4.62252
miR-29b-3p	-0.232401	0.851217	-7.65033	-0.687985	0.49405	0.987837	1	-4.62298
let-7b-3p	0.302505	1.23328	-4.81469	0.790436	0.432523	0.987837	1	-4.61513
miR-141-3p	-0.260155	0.834998	-6.15754	-0.593836	0.555772	0.987837	1	-4.61504
miR-98-5p	-0.176814	0.884654	-4.10619	-0.772098	0.443275	0.987837	1	-4.61554
miR-106b-3p	0.340269	1.26599	-6.33974	0.811022	0.421161	0.987837	1	-4.61204
miR-335-5p	0.334924	1.26131	-3.84402	0.999405	0.321862	0.987837	1	-4.59742
miR-365a-3p	0.497705	1.41197	-5.66515	0.947625	0.347664	0.987837	1	-4.60139
miR-338-3p	-0.639734	0.641831	-6.7792	-0.868444	0.390536	0.987837	1	-4.60316
miR-502-3p	-0.340828	0.789588	-5.20992	-0.922987	0.360084	0.987837	1	-4.60412
miR-181b-5p	0.25607	1.19422	-4.70595	0.792525	0.431371	0.987837	1	-4.61408
miR-22-3p	0.206647	1.154	-1.24053	0.909358	0.366601	0.987837	1	-4.60603
miR-326	-0.396582	0.759656	-6.38688	-0.792425	0.43285	0.987837	1	-4.60644
miR-93-3p	-0.33513	0.792713	-4.38703	-0.896986	0.373343	0.987837	1	-4.60681
miR-200c-3p	-0.369538	0.77403	-5.26723	-0.903398	0.370292	0.987837	1	-4.60556
miR-30a-5p	0.32953	1.2566	-1.55201	0.872284	0.386448	0.987837	1	-4.6074
miR-625-3p	0.395399	1.31531	-5.66722	0.830729	0.410374	0.987837	1	-4.60985
miR-590-3p	-0.292647	0.816403	-4.42973	-0.838657	0.405955	0.987837	1	-4.6093
miR-151a-5p	-0.192795	0.874909	-0.597264	-0.870514	0.3873	0.987837	1	-4.60938
let-7e-5p	-0.023739	0.98368	-2.12086	-0.0773476	0.938598	0.988241	1	-4.64529
miR-199a-5p	0.0519504	1.03667	-5.95349	0.097394	0.922799	0.988241	1	-4.63702
miR-410-3p	0.0565637	1.03999	-5.06363	0.0855392	0.932208	0.988241	1	-4.63374
miR-885-5p	0.0631987	1.04478	-4.21066	0.095829	0.924002	0.988241	1	-4.63769
miR-30b-5p	0.0211702	1.01478	0.0876162	0.0846745	0.932787	0.988241	1	-4.6463
miR-222-3p	0.0108191	1.00753	-1.10464	0.064693	0.948622	0.988241	1	-4.64644
miR-16-5p	-0.0242933	0.983302	6.42606	-0.0637402	0.949377	0.988241	1	-4.64645
miR-486-3p	0.0236227	1.01651	-4.57879	0.0431844	0.965725	0.993636	1	-4.64201
miR-194-5p	-0.0151149	0.989578	-1.42252	-0.0453577	0.963965	0.993636	1	-4.64655
miR-432-5p	-0.0193619	0.986669	-4.53918	-0.0305174	0.975794	0.996505	1	-4.63399
miR-598-3p	0.00569067	1.00395	-5.13842	0.0133238	0.989416	0.996505	1	-4.64498
miR-126-3p	0.00255579	1.00177	2.72499	0.0114415	0.990907	0.996505	1	-4.64665
miR-30e-3p	-0.00681024	0.995291	-3.85822	-0.0243907	0.980623	0.996505	1	-4.64433
miR-223-3p	0.000613978	1.00043	5.17832	0.0018453	0.998533	0.998533	1	-4.64665

## Sheet: obese_vs_control
miRNA	logFC	FC	AveExpr	t	p	FDR	FWER	B
miR-150-5p	-0.841645	0.558007	0.670804	-3.35302	0.00135151	0.240568	0.240568	-1.24024
miR-342-3p	-0.650831	0.636913	-0.37371	-2.98656	0.00400567	0.356504	0.713009	-2.03907
miR-874-3p	-0.746456	0.596066	-6.87001	-2.79373	0.00765847	0.454402	1	-2.59031
miR-502-3p	-0.734298	0.601111	-5.20992	-2.53363	0.0141975	0.631788	1	-2.9835
miR-454-3p	-0.340424	0.789809	-3.63552	-1.86689	0.0665373	0.63379	1	-4.03545
miR-29a-5p	-0.951923	0.516943	-6.45803	-1.85868	0.07054	0.63379	1	-4.02353
miR-92b-3p	0.634078	1.55195	-4.90266	1.8599	0.0700024	0.63379	1	-4.02069
let-7f-5p	0.377276	1.29889	-4.45228	1.88604	0.0642598	0.63379	1	-4.00375
miR-369-3p	-1.41093	0.376069	-5.05529	-1.97128	0.0553887	0.63379	1	-3.88393
let-7e-5p	0.439555	1.35619	-2.12086	1.97413	0.0528652	0.63379	1	-3.87433
miR-122-5p	0.960079	1.94542	-0.469649	1.99532	0.0503039	0.63379	1	-3.84525
miR-193b-3p	0.834144	1.7828	-4.74828	2.09389	0.0409377	0.63379	1	-3.69159
miR-744-5p	0.520958	1.43491	-4.95901	1.84295	0.0712123	0.63379	1	-4.04039
miR-141-3p	-0.638128	0.642546	-6.15754	-2.18491	0.0344624	0.63379	1	-3.57971
miR-98-5p	0.377308	1.29892	-4.10619	2.18781	0.0328376	0.63379	1	-3.54519
miR-1260a	-0.519382	0.697671	-0.572806	-2.22579	0.0295873	0.63379	1	-3.47707
miR-550a-3p	0.864184	1.82031	-5.60214	2.41088	0.0206653	0.63379	1	-3.2836
miR-484	0.406168	1.32516	-0.0275312	2.34914	0.021942	0.63379	1	-3.26638
miR-146b-5p	-0.371271	0.773101	-2.84579	-2.005	0.0493008	0.63379	1	-3.82919
miR-301a-3p	0.424533	1.34214	-4.59997	1.84535	0.0699672	0.63379	1	-4.05568
miR-29a-3p	-0.355279	0.781718	-1.33507	-1.78279	0.0794021	0.642435	1	-4.15398
miR-342-5p	-0.727683	0.603873	-5.89047	-1.80747	0.0776123	0.642435	1	-4.08521
miR-95-3p	-1.07007	0.476297	-5.87616	-1.77056	0.0838116	0.648629	1	-4.12632
miR-133a-3p	-0.797889	0.57519	-5.91585	-1.66886	0.102679	0.708034	1	-4.24842
miR-186-5p	-0.403176	0.756192	-3.07264	-1.69506	0.0954768	0.708034	1	-4.24946
miR-324-3p	0.372163	1.29429	-3.86659	1.65226	0.103421	0.708034	1	-4.32833
miR-191-5p	0.242698	1.1832	1.20505	1.58522	0.1186	0.727961	1	-4.38465
miR-151a-3p	0.258495	1.19623	-0.690986	1.59895	0.114798	0.727961	1	-4.39609
miR-30d-5p	0.174257	1.12838	1.04684	1.58251	0.118503	0.727961	1	-4.41659
miR-22-3p	0.252156	1.19099	-1.24053	1.54504	0.127309	0.755366	1	-4.46258
miR-18b-5p	0.270289	1.20605	-3.34786	1.49156	0.140769	0.808284	1	-4.52647
miR-154-5p	-0.681015	0.623726	-5.2405	-1.44921	0.15312	0.851728	1	-4.52527
miR-423-3p	0.26724	1.2035	-1.72488	1.35	0.181812	0.856511	1	-4.68555
miR-574-3p	0.316994	1.24573	-5.11069	1.3483	0.182851	0.856511	1	-4.66364
miR-155-5p	-0.370345	0.773597	-5.04732	-1.35289	0.18121	0.856511	1	-4.65878
miR-99b-5p	0.397232	1.31698	-3.68	1.42363	0.159694	0.856511	1	-4.58901
miR-410-3p	-0.714562	0.60939	-5.06363	-1.37343	0.176354	0.856511	1	-4.55866
miR-222-3p	-0.169103	0.889395	-1.10464	-1.40794	0.164029	0.856511	1	-4.62221
miR-766-3p	0.387298	1.30794	-3.60144	1.33132	0.188341	0.859609	1	-4.668
miR-192-5p	0.349614	1.27422	-1.64703	1.30799	0.195594	0.870394	1	-4.72991
miR-331-3p	-0.272721	0.827757	-4.58606	-1.27579	0.206992	0.887808	1	-4.73776
miR-29c-3p	-0.209247	0.864989	-0.766786	-1.26785	0.209483	0.887808	1	-4.77107
miR-21-5p	-0.16557	0.891576	2.8719	-1.25288	0.214845	0.889359	1	-4.78611
miR-145-5p	-0.273145	0.827514	-1.20868	-1.22974	0.223335	0.903492	1	-4.80903
miR-424-5p	-0.233167	0.850765	-3.05734	-1.18457	0.240603	0.911219	1	-4.8526
miR-30b-5p	0.212963	1.15907	0.0876162	1.18603	0.240031	0.911219	1	-4.85122
miR-425-3p	0.180871	1.13357	-2.7294	1.19543	0.236438	0.911219	1	-4.83356
miR-130a-3p	0.229065	1.17207	-0.911316	1.16562	0.248198	0.920402	1	-4.86437
miR-200c-3p	0.359469	1.28295	-5.26723	1.1506	0.254925	0.926053	1	-4.82632
miR-181a-5p	-0.210053	0.864505	-1.5616	-1.11351	0.270292	0.938804	1	-4.89788
miR-126-5p	0.142469	1.10379	-0.0663208	1.11449	0.269269	0.938804	1	-4.91714
miR-125b-5p	0.264472	1.2012	-2.33554	1.10285	0.274257	0.938804	1	-4.9275
miR-30c-5p	0.187194	1.13855	-0.241158	1.06695	0.290036	0.956044	1	-4.95879
miR-151a-5p	0.170202	1.12522	-0.597264	1.07006	0.288646	0.956044	1	-4.95612
miR-152-3p	0.193378	1.14344	-1.86354	1.05342	0.296205	0.958627	1	-4.96386
miR-431-5p	-0.455634	0.72919	-5.13896	-0.996411	0.324829	0.962564	1	-4.88414
miR-182-5p	0.296279	1.22797	-5.9905	0.983114	0.33024	0.962564	1	-4.96358
miR-181b-5p	-0.236506	0.848798	-4.70595	-0.971977	0.335207	0.962564	1	-4.98093
miR-17-5p	0.191539	1.14198	1.38222	0.984253	0.329189	0.962564	1	-4.98881
miR-193a-5p	0.298638	1.22998	-3.42278	0.964847	0.338402	0.962564	1	-5.02839
miR-7-5p	-0.340098	0.789988	-4.29448	-0.94961	0.34609	0.962564	1	-5.03064
miR-374b-5p	0.197289	1.14654	-1.48047	0.953793	0.343924	0.962564	1	-5.03688
miR-15b-5p	-0.160288	0.894847	1.15385	-0.971114	0.335178	0.962564	1	-5.03744
miR-625-3p	0.37508	1.29691	-5.66722	0.974946	0.334635	0.962564	1	-4.91176
miR-142-5p	-0.148237	0.902352	-2.01543	-0.649469	0.518494	0.985741	1	-5.23756
miR-134-5p	0.233113	1.17537	-4.85409	0.521028	0.604421	0.985741	1	-5.2553
miR-223-3p	-0.155997	0.897512	5.17832	-0.652822	0.516229	0.985741	1	-5.24695
miR-223-5p	-0.139983	0.90753	-4.53875	-0.462776	0.645475	0.985741	1	-5.24546
miR-19b-3p	-0.107911	0.927931	3.21455	-0.671958	0.504049	0.985741	1	-5.23663
miR-199a-5p	0.200559	1.14914	-5.95349	0.516759	0.607581	0.985741	1	-5.2248
miR-335-5p	0.145921	1.10644	-3.84402	0.58186	0.562976	0.985741	1	-5.22871
miR-365a-3p	0.191066	1.14161	-5.66515	0.472573	0.638478	0.985741	1	-5.22538
miR-197-3p	-0.156188	0.897393	-2.26567	-0.630678	0.530515	0.985741	1	-5.25853
miR-15a-5p	-0.175887	0.885223	0.648398	-0.694766	0.489738	0.985741	1	-5.22394
miR-210-3p	0.183097	1.13532	-4.6463	0.624456	0.534757	0.985741	1	-5.2353
let-7b-5p	0.142418	1.10375	1.20741	0.611202	0.543249	0.985741	1	-5.26839
miR-93-5p	-0.106203	0.92903	0.814191	-0.531807	0.596716	0.985741	1	-5.30542
miR-18a-5p	-0.0901474	0.939427	-1.73992	-0.603047	0.548626	0.985741	1	-5.27243
miR-590-5p	0.114043	1.08226	-2.40051	0.595326	0.553742	0.985741	1	-5.2762
miR-29b-3p	-0.128789	0.914599	-7.65033	-0.520565	0.604539	0.985741	1	-5.29128
miR-132-3p	-0.107651	0.928098	-4.16997	-0.496226	0.621534	0.985741	1	-5.29523
miR-339-5p	0.149348	1.10907	-3.52262	0.45994	0.647236	0.985741	1	-5.29853
miR-320a	0.0923029	1.06607	2.94043	0.543797	0.588486	0.985741	1	-5.30015
miR-215-5p	0.158982	1.1165	-2.35888	0.538412	0.592176	0.985741	1	-5.30253
miR-16-2-3p	-0.235267	0.849528	-3.85162	-0.603067	0.548878	0.985741	1	-5.21427
miR-101-3p	0.0973223	1.06979	1.26736	0.481766	0.631629	0.985741	1	-5.32614
miR-26a-5p	0.0976733	1.07005	2.05765	0.478335	0.634055	0.985741	1	-5.32749
miR-320b	-0.127225	0.915591	0.991703	-0.462585	0.645244	0.985741	1	-5.33355
miR-106b-5p	0.107015	1.077	0.584761	0.45882	0.647931	0.985741	1	-5.33497
miR-140-5p	-0.121507	0.919227	-3.50863	-0.606102	0.546608	0.985741	1	-5.27092
miR-363-3p	-0.230002	0.852634	-3.18382	-0.731545	0.467139	0.985741	1	-5.20261
miR-486-3p	0.23363	1.17579	-4.57879	0.538523	0.592583	0.985741	1	-5.19358
miR-144-5p	-0.160399	0.894778	-3.16955	-0.715585	0.476914	0.985741	1	-5.2011
miR-127-3p	0.188854	1.13986	-5.65852	0.4861	0.629231	0.985741	1	-5.20119
miR-2110	-0.239627	0.846964	-5.49203	-0.843695	0.403355	0.985741	1	-4.9776
miR-326	-0.260089	0.835036	-6.38688	-0.749513	0.457992	0.985741	1	-5.02121
miR-1	-0.327827	0.796735	-6.54744	-0.63682	0.528014	0.985741	1	-5.05162
miR-376a-3p	-0.346152	0.78668	-2.09661	-0.887035	0.378757	0.985741	1	-5.05186
miR-30a-3p	-0.267516	0.830749	-6.57037	-0.715581	0.47799	0.985741	1	-5.05208
miR-501-5p	-0.231701	0.85163	-6.37578	-0.744968	0.460492	0.985741	1	-5.05761
miR-505-3p	0.202561	1.15074	-3.4673	0.911348	0.365615	0.985741	1	-5.08283
miR-22-5p	0.212837	1.15897	-7.0104	0.717	0.476887	0.985741	1	-5.10761
miR-338-3p	-0.294699	0.815242	-6.7792	-0.576543	0.567607	0.985741	1	-5.11559
miR-629-5p	-0.274481	0.826748	-4.56779	-0.834351	0.407367	0.985741	1	-5.1199
miR-194-5p	0.198049	1.14715	-1.42252	0.827527	0.411039	0.985741	1	-5.14187
miR-106b-3p	-0.214679	0.861738	-6.33974	-0.65169	0.517558	0.985741	1	-5.14195
miR-1972	-0.369127	0.774251	-4.91924	-0.884356	0.380189	0.985741	1	-5.06316
miR-885-5p	0.335996	1.26225	-4.21066	0.715343	0.477398	0.985741	1	-5.15008
miR-93-3p	-0.19747	0.872079	-4.38703	-0.718136	0.475485	0.985741	1	-5.18483
miR-628-3p	-0.187596	0.878068	-4.78466	-0.709128	0.481384	0.985741	1	-5.14252
miR-576-5p	0.169213	1.12445	-6.64507	0.460408	0.647518	0.985741	1	-5.17458
miR-374a-5p	0.134348	1.0976	-0.616089	0.707852	0.481849	0.985741	1	-5.17383
miR-144-3p	-0.267926	0.830513	-0.439375	-0.781243	0.437564	0.985741	1	-5.17207
miR-183-5p	-0.233512	0.850562	-5.6091	-0.631313	0.530576	0.985741	1	-5.16593
miR-99a-5p	0.164775	1.12099	-3.51316	0.768595	0.444984	0.985741	1	-5.18003
miR-28-5p	0.242287	1.18287	-4.06663	0.772874	0.442608	0.985741	1	-5.15401
miR-205-5p	-0.258034	0.836227	-6.21408	-0.59244	0.556368	0.985741	1	-5.15759
miR-146a-5p	-0.0220829	0.98481	0.110225	-0.110377	0.912459	0.986779	1	-5.41622
miR-27a-3p	-0.0557945	0.962064	2.10411	-0.270127	0.787939	0.986779	1	-5.39129
miR-328-3p	0.0511263	1.03607	-2.85884	0.223157	0.824141	0.986779	1	-5.39265
miR-532-5p	-0.0568099	0.961388	-2.88143	-0.216704	0.829145	0.986779	1	-5.39381
miR-23b-3p	0.0529818	1.03741	1.41696	0.256189	0.798633	0.986779	1	-5.39429
miR-324-5p	0.0417481	1.02936	-4.60148	0.155787	0.87672	0.986779	1	-5.39436
miR-23a-3p	-0.0220547	0.984829	3.15491	-0.108827	0.913683	0.986779	1	-5.41636
miR-25-3p	-0.0645453	0.956247	3.02799	-0.252826	0.801219	0.986779	1	-5.395
miR-148b-3p	0.0518769	1.03661	-2.16769	0.243201	0.808634	0.986779	1	-5.39695
miR-199a-3p	-0.0488583	0.966701	-0.883145	-0.232514	0.816887	0.986779	1	-5.39904
let-7d-5p	0.0261386	1.01828	-1.25964	0.157199	0.875595	0.986779	1	-5.39906
let-7i-5p	-0.050893	0.965339	0.591974	-0.226445	0.821583	0.986779	1	-5.40018
miR-19a-3p	-0.0299915	0.979426	3.33996	-0.197058	0.844412	0.986779	1	-5.40529
miR-24-3p	-0.0326331	0.977634	2.50099	-0.186314	0.852793	0.986779	1	-5.40698
miR-185-5p	0.0315935	1.02214	2.03054	0.127279	0.899122	0.986779	1	-5.41457
miR-126-3p	0.0274989	1.01924	2.72499	0.17141	0.864447	0.986779	1	-5.40916
miR-107	0.0195305	1.01363	-0.301082	0.114971	0.908831	0.986779	1	-5.4158
miR-30e-5p	-0.0214784	0.985223	-0.176454	-0.171406	0.86445	0.986779	1	-5.40916
let-7c-5p	-0.0276617	0.981009	-1.11236	-0.150084	0.881174	0.986779	1	-5.41198
miR-652-3p	0.025871	1.01809	-2.37566	0.158943	0.874219	0.986779	1	-5.41085
miR-140-3p	-0.0260476	0.982107	0.742011	-0.113448	0.910033	0.986779	1	-5.41594
miR-103a-3p	0.0275853	1.0193	0.341913	0.16025	0.873193	0.986779	1	-5.41068
let-7d-3p	-0.0466772	0.968164	-1.5208	-0.283248	0.777908	0.986779	1	-5.38831
let-7g-5p	-0.0245636	0.983118	-0.114904	-0.19449	0.846414	0.986779	1	-5.4057
let-7a-5p	0.0507884	1.03583	0.186722	0.290875	0.772095	0.986779	1	-5.38651
miR-26b-5p	0.048328	1.03407	0.326619	0.366711	0.715055	0.986779	1	-5.36608
miR-100-5p	-0.0874071	0.941213	-5.02593	-0.208423	0.835599	0.986779	1	-5.37516
miR-432-5p	-0.187408	0.878182	-4.53918	-0.361771	0.719276	0.986779	1	-5.16443
miR-214-3p	0.136204	1.09901	-5.56329	0.316479	0.753056	0.986779	1	-5.25326
miR-7-1-3p	-0.0435543	0.970262	-5.61863	-0.107659	0.91471	0.986779	1	-5.27223
miR-20b-5p	0.0844516	1.06028	-4.80131	0.210891	0.833822	0.986779	1	-5.28814
miR-128-3p	-0.0772495	0.947863	-5.1163	-0.268882	0.788907	0.986779	1	-5.38346
miR-532-3p	-0.087191	0.941354	-4.25141	-0.313617	0.754988	0.986779	1	-5.30238
miR-130b-3p	-0.0596844	0.959474	-3.18564	-0.251907	0.802028	0.986779	1	-5.32693
miR-339-3p	0.102743	1.07381	-4.45834	0.396473	0.693152	0.986779	1	-5.3312
miR-320d	-0.068018	0.953948	-1.28987	-0.330417	0.742286	0.986779	1	-5.34074
miR-27b-3p	0.094406	1.06763	1.04901	0.437359	0.663335	0.986779	1	-5.34283
miR-320c	0.100132	1.07187	1.31549	0.413095	0.681129	0.986779	1	-5.2907
miR-195-5p	0.03812	1.02677	-5.87821	0.11226	0.911015	0.986779	1	-5.3471
miR-106a-5p	0.066578	1.04723	1.65311	0.399852	0.690608	0.986779	1	-5.35568
miR-30e-3p	-0.0479136	0.967334	-3.85822	-0.233854	0.815902	0.986779	1	-5.36272
miR-598-3p	-0.0843582	0.943204	-5.13842	-0.27075	0.787553	0.986779	1	-5.36512
miR-361-5p	-0.0565195	0.961581	-1.53079	-0.367093	0.714771	0.986779	1	-5.36597
miR-10b-5p	-0.0799204	0.94611	-2.50754	-0.36241	0.718249	0.986779	1	-5.36737
miR-409-3p	-0.122623	0.918516	-3.6883	-0.285084	0.776538	0.986779	1	-5.37116
miR-32-5p	0.0630008	1.04464	-3.84219	0.224679	0.822986	0.986779	1	-5.37231
miR-376c-3p	0.131191	1.0952	-1.95257	0.322771	0.747982	0.986779	1	-5.34644
miR-28-3p	0.0792681	1.05648	-2.88515	0.336212	0.73782	0.986779	1	-5.37486
miR-92a-3p	-0.0177989	0.987739	4.32526	-0.0736237	0.941541	0.991683	1	-5.419
miR-20a-5p	-0.0143873	0.990077	2.89321	-0.0752342	0.940265	0.991683	1	-5.4189
miR-142-3p	0.0244052	1.01706	1.3379	0.0903158	0.928321	0.991683	1	-5.41787
miR-590-3p	-0.0222435	0.9847	-4.42973	-0.0775874	0.938489	0.991683	1	-5.25147
miR-148a-3p	-0.0103308	0.992865	-1.4083	-0.0564292	0.95518	0.995129	1	-5.41171
miR-451a	0.0185739	1.01296	6.80602	0.0485517	0.961429	0.995129	1	-5.42026
miR-221-3p	0.0141398	1.00985	-1.59622	0.048355	0.961585	0.995129	1	-5.42026
let-7b-3p	-0.00470111	0.996747	-4.81469	-0.0163528	0.98701	0.995172	1	-5.37151
miR-30a-5p	-0.00635079	0.995608	-1.55201	-0.0247217	0.980357	0.995172	1	-5.41276
miR-425-5p	0.00491315	1.00341	-0.787331	0.036294	0.971162	0.995172	1	-5.42068
miR-16-5p	0.00398432	1.00277	6.42606	0.0145561	0.988432	0.995172	1	-5.42114
miR-423-5p	-0.0020705	0.998566	-1.16455	-0.00932814	0.992587	0.995172	1	-5.42119
miR-660-5p	-0.00161124	0.998884	-3.56023	-0.00607441	0.995172	0.995172	1	-5.42121

## Sheet: alms_vs_bbs
miRNA	logFC	FC	AveExpr	t	p	FDR	FWER	B
miR-215-5p	1.34014	2.53175	-2.35888	3.00126	0.00384042	0.683595	0.683595	-4.2997
miR-122-5p	1.81741	3.52447	-0.469649	2.49774	0.0151021	0.791796	1	-4.39507
miR-192-5p	0.983505	1.97726	-1.64703	2.43322	0.0177932	0.791796	1	-4.40649
miR-92b-3p	-1.01743	0.493996	-4.90266	-2.52785	0.0153768	0.791796	1	-4.41599
miR-16-5p	-0.174467	0.886095	6.42606	-0.421497	0.674816	0.995817	1	-4.63156
miR-20b-5p	-0.124759	0.917157	-4.80131	-0.223938	0.82371	0.995817	1	-4.63211
miR-21-5p	-0.0799079	0.946118	2.8719	-0.399859	0.690603	0.995817	1	-4.63232
miR-23b-3p	-0.122928	0.918322	1.41696	-0.393073	0.695583	0.995817	1	-4.63255
miR-17-5p	-0.0559149	0.961984	1.38222	-0.189014	0.85076	0.995817	1	-4.63266
miR-15b-5p	-0.0954232	0.935998	1.15385	-0.382308	0.70351	0.995817	1	-4.6329
miR-30e-3p	0.110496	1.0796	-3.85822	0.373227	0.710306	0.995817	1	-4.63319
miR-30b-5p	-0.100462	0.932734	0.0876162	-0.369985	0.712625	0.995817	1	-4.6333
miR-376c-3p	-0.215187	0.861435	-1.95257	-0.364676	0.716626	0.995817	1	-4.63346
miR-30c-5p	-0.0947784	0.936416	-0.241158	-0.357232	0.722103	0.995817	1	-4.63369
miR-30d-5p	-0.0728476	0.95076	1.04684	-0.437483	0.663246	0.995817	1	-4.63098
miR-221-3p	-0.157431	0.89662	-1.59622	-0.356023	0.723004	0.995817	1	-4.63373
miR-130a-3p	-0.103238	0.930941	-0.911316	-0.350951	0.726806	0.995817	1	-4.63388
miR-27b-3p	0.110562	1.07965	1.04901	0.338716	0.735942	0.995817	1	-4.63424
miR-185-5p	0.126425	1.09159	2.03054	0.336807	0.737374	0.995817	1	-4.6343
miR-425-5p	-0.0675589	0.954251	-0.787331	-0.330025	0.742468	0.995817	1	-4.63449
miR-502-3p	0.127823	1.09264	-5.20992	0.328898	0.743494	0.995817	1	-4.63451
miR-92a-3p	-0.119203	0.920696	4.32526	-0.326063	0.74545	0.995817	1	-4.6346
miR-301a-3p	0.119722	1.08653	-4.59997	0.360652	0.719638	0.995817	1	-4.63358
let-7b-5p	0.154425	1.11298	1.20741	0.438257	0.662688	0.995817	1	-4.63095
miR-145-5p	0.149297	1.10903	-1.20868	0.444489	0.658201	0.995817	1	-4.63071
miR-598-3p	0.0532351	1.03759	-5.13842	0.111072	0.911946	0.995817	1	-4.63464
miR-205-5p	-0.258317	0.836063	-6.21408	-0.420313	0.676153	0.995817	1	-4.62534
miR-451a	-0.328763	0.796219	6.80602	-0.568294	0.571841	0.995817	1	-4.62539
miR-22-5p	0.110081	1.07929	-7.0104	0.243332	0.808797	0.995817	1	-4.62584
miR-144-5p	-0.185414	0.879397	-3.16955	-0.555265	0.580696	0.995817	1	-4.62601
miR-320d	-0.144526	0.904676	-1.28987	-0.455568	0.650417	0.995817	1	-4.62615
miR-151a-3p	-0.133466	0.911639	-0.690986	-0.545937	0.587023	0.995817	1	-4.62644
miR-24-3p	-0.143726	0.905179	2.50099	-0.54264	0.589278	0.995817	1	-4.6266
miR-182-5p	0.139337	1.1014	-5.9905	0.300893	0.764732	0.995817	1	-4.62714
miR-22-3p	0.109053	1.07852	-1.24053	0.441874	0.660082	0.995817	1	-4.63081
miR-130b-3p	0.167196	1.12287	-3.18564	0.509077	0.612682	0.995817	1	-4.62808
miR-339-5p	-0.236223	0.848965	-3.52262	-0.504162	0.61601	0.995817	1	-4.6283
miR-223-3p	-0.177709	0.884106	5.17832	-0.491787	0.624567	0.995817	1	-4.62883
miR-183-5p	0.173039	1.12743	-5.6091	0.329554	0.743049	0.995817	1	-4.62989
let-7a-5p	-0.119674	0.920395	0.186722	-0.453244	0.651919	0.995817	1	-4.63038
miR-29c-3p	0.112652	1.08121	-0.766786	0.451375	0.653258	0.995817	1	-4.63045
miR-320b	-0.185223	0.879513	0.991703	-0.445353	0.65758	0.995817	1	-4.63068
miR-532-3p	-0.168956	0.889486	-4.25141	-0.444629	0.658318	0.995817	1	-4.63069
miR-106a-5p	0.111919	1.08067	1.65311	0.444491	0.6582	0.995817	1	-4.63071
miR-484	-0.132097	0.912504	-0.0275312	-0.505227	0.615149	0.995817	1	-4.62826
miR-222-3p	0.0555785	1.03928	-1.10464	0.306004	0.760603	0.995817	1	-4.63514
miR-25-3p	-0.114141	0.923932	3.02799	-0.295658	0.768457	0.995817	1	-4.63541
miR-410-3p	-0.317532	0.802441	-5.06363	-0.480192	0.633393	0.995817	1	-4.62525
miR-146a-5p	-0.048938	0.966648	0.110225	-0.161755	0.872013	0.995817	1	-4.63803
miR-18a-5p	-0.0348986	0.9761	-1.73992	-0.154381	0.877799	0.995817	1	-4.63812
miR-100-5p	0.0899009	1.0643	-5.02593	0.146877	0.883718	0.995817	1	-4.63822
miR-10b-5p	-0.0436674	0.970186	-2.50754	-0.130945	0.896233	0.995817	1	-4.63841
miR-320a	-0.0310512	0.978707	2.94043	-0.120973	0.904094	0.995817	1	-4.63852
miR-181b-5p	0.0378604	1.02659	-4.70595	0.112248	0.911025	0.995817	1	-4.6386
miR-93-5p	0.0330682	1.02319	0.814191	0.109501	0.913151	0.995817	1	-4.63863
miR-28-3p	0.0328311	1.02302	-2.88515	0.092085	0.92692	0.995817	1	-4.63878
miR-140-3p	-0.0562113	0.961787	0.742011	-0.161899	0.8719	0.995817	1	-4.63802
miR-744-5p	-0.0305644	0.979037	-4.95901	-0.085708	0.932038	0.995817	1	-4.63883
miR-150-5p	0.0281969	1.01974	0.670804	0.0742843	0.941018	0.995817	1	-4.63891
miR-15a-5p	-0.0240061	0.983498	0.648398	-0.0627069	0.950197	0.995817	1	-4.63898
miR-106b-5p	-0.0211685	0.985434	0.584761	-0.0600176	0.95233	0.995817	1	-4.63899
miR-590-5p	-0.0119748	0.991734	-2.40051	-0.0413372	0.967157	0.995817	1	-4.63907
miR-328-3p	-0.0132321	0.99087	-2.85884	-0.0385837	0.969345	0.995817	1	-4.63908
miR-148a-3p	0.00801008	1.00557	-1.4083	0.0292292	0.976775	0.995817	1	-4.63911
let-7d-5p	-0.00646554	0.995528	-1.25964	-0.0261018	0.979259	0.995817	1	-4.63912
miR-30e-5p	-0.00266924	0.998152	-0.176454	-0.0140865	0.988805	0.995817	1	-4.63914
miR-7-5p	0.0415994	1.02925	-4.29448	0.079583	0.936832	0.995817	1	-4.63887
let-7b-3p	0.103064	1.07405	-4.81469	0.248669	0.804503	0.995817	1	-4.63537
miR-365a-3p	0.00423381	1.00294	-5.66515	0.00784612	0.99377	0.995817	1	-4.63795
miR-93-3p	-0.0387023	0.97353	-4.38703	-0.0950586	0.924588	0.995817	1	-4.63757
miR-335-5p	-0.0874118	0.94121	-3.84402	-0.244295	0.807888	0.995817	1	-4.63546
let-7c-5p	-0.0810636	0.94536	-1.11236	-0.290852	0.772113	0.995817	1	-4.63553
miR-195-5p	0.135959	1.09882	-5.87821	0.288843	0.773759	0.995817	1	-4.63557
miR-26a-5p	-0.0856692	0.942347	2.05765	-0.277441	0.782343	0.995817	1	-4.63585
miR-20a-5p	0.0798444	1.0569	2.89321	0.276102	0.783367	0.995817	1	-4.63589
miR-101-3p	0.0840159	1.05996	1.26736	0.275027	0.784189	0.995817	1	-4.63591
miR-374b-5p	0.0814002	1.05804	-1.48047	0.265783	0.791296	0.995817	1	-4.63612
miR-152-3p	0.0711412	1.05055	-1.86354	0.258896	0.796566	0.995817	1	-4.63628
miR-505-3p	0.0197821	1.01381	-3.4673	0.058016	0.953921	0.995817	1	-4.63781
miR-532-5p	0.0955711	1.06849	-2.88143	0.243545	0.808381	0.995817	1	-4.63661
let-7i-5p	-0.0755463	0.948983	0.591974	-0.222284	0.824807	0.995817	1	-4.63703
miR-18b-5p	-0.059528	0.959578	-3.34786	-0.217232	0.828725	0.995817	1	-4.63713
let-7e-5p	-0.0688616	0.95339	-2.12086	-0.208876	0.835236	0.995817	1	-4.63728
miR-374a-5p	-0.056298	0.961729	-0.616089	-0.208112	0.835865	0.995817	1	-4.63729
miR-361-5p	0.0481175	1.03391	-1.53079	0.206667	0.836932	0.995817	1	-4.63732
miR-126-3p	-0.0495522	0.966236	2.72499	-0.204255	0.838808	0.995817	1	-4.63736
miR-155-5p	-0.0794147	0.946442	-5.04732	-0.20105	0.841345	0.995817	1	-4.63741
miR-29b-3p	-0.07169	0.951523	-7.65033	-0.196446	0.844909	0.995817	1	-4.63749
miR-107	-0.0607733	0.95875	-0.301082	-0.236581	0.813743	0.995817	1	-4.63675
miR-1260a	-0.206161	0.866841	-0.572806	-0.584243	0.561128	0.995817	1	-4.62461
miR-128-3p	-0.258654	0.835867	-5.1163	-0.601443	0.549721	0.995817	1	-4.62374
miR-423-5p	0.00285969	1.00198	-1.16455	0.00851979	0.993229	0.995817	1	-4.63914
miR-199a-3p	-0.424358	0.74517	-0.883145	-1.33547	0.186493	0.995817	1	-4.5648
miR-154-5p	-0.902139	0.535093	-5.2405	-1.35485	0.181163	0.995817	1	-4.56561
let-7g-5p	0.251065	1.19009	-0.114904	1.31456	0.193388	0.995817	1	-4.56705
miR-98-5p	-0.310519	0.806352	-4.10619	-1.29892	0.199251	0.995817	1	-4.5688
miR-210-3p	-0.629194	0.646537	-4.6463	-1.30983	0.195378	0.995817	1	-4.57261
miR-363-3p	-0.589624	0.664516	-3.18382	-1.24015	0.219485	0.995817	1	-4.5748
miR-331-3p	-0.37818	0.769408	-4.58606	-1.22604	0.225016	0.995817	1	-4.57625
miR-342-5p	0.718941	1.64597	-5.89047	1.26272	0.213422	0.995817	1	-4.57799
miR-629-5p	-0.663163	0.631492	-4.56779	-1.34711	0.182972	0.995817	1	-4.56435
miR-1972	-0.744004	0.59708	-4.91924	-1.21131	0.230733	0.995817	1	-4.57859
let-7f-5p	-0.41245	0.751347	-4.45228	-1.23111	0.223212	0.995817	1	-4.57949
miR-628-3p	0.474584	1.38952	-4.78466	1.21452	0.229986	0.995817	1	-4.57964
miR-660-5p	-0.470036	0.721947	-3.56023	-1.17183	0.245647	0.995817	1	-4.58156
miR-550a-3p	-0.566648	0.675184	-5.60214	-1.16108	0.252583	0.995817	1	-4.58577
miR-197-3p	-0.420844	0.746987	-2.26567	-1.12375	0.26535	0.995817	1	-4.5861
miR-125b-5p	0.403929	1.32311	-2.33554	1.11386	0.269539	0.995817	1	-4.58701
miR-26b-5p	0.213452	1.15946	0.326619	1.07106	0.288198	0.995817	1	-4.59087
miR-2110	-0.371903	0.772763	-5.49203	-1.04529	0.301539	0.995817	1	-4.59316
miR-29a-5p	0.987408	1.98262	-6.45803	1.28436	0.206503	0.995817	1	-4.57927
miR-193a-5p	0.465044	1.38036	-3.42278	1.01474	0.314205	0.995817	1	-4.59574
miR-409-3p	-0.869147	0.54747	-3.6883	-1.36472	0.177316	0.995817	1	-4.56163
miR-339-3p	-0.531892	0.691647	-4.45834	-1.40259	0.165851	0.995817	1	-4.55742
miR-99a-5p	0.673355	1.59478	-3.51316	2.07701	0.0418534	0.995817	1	-4.46577
miR-424-5p	-0.58366	0.667269	-3.05734	-1.96085	0.0542879	0.995817	1	-4.48358
miR-16-2-3p	-1.01583	0.494545	-3.85162	-1.83638	0.0715664	0.995817	1	-4.50471
miR-194-5p	0.630135	1.54771	-1.42252	1.74114	0.0865041	0.995817	1	-4.51505
miR-223-5p	-0.770712	0.586128	-4.53875	-1.80089	0.0775807	0.995817	1	-4.51528
miR-885-5p	1.18592	2.27509	-4.21066	1.73014	0.0891665	0.995817	1	-4.52394
miR-193b-3p	0.895374	1.86009	-4.74828	1.66992	0.100673	0.995817	1	-4.52506
miR-140-5p	-0.500056	0.707079	-3.50863	-1.64951	0.103985	0.995817	1	-4.52727
miR-652-3p	-0.33822	0.791017	-2.37566	-1.3741	0.174245	0.995817	1	-4.56056
miR-342-3p	0.51559	1.42958	-0.37371	1.56458	0.122654	0.995817	1	-4.53809
miR-200c-3p	0.672466	1.59379	-5.26723	1.55233	0.126373	0.995817	1	-4.54132
miR-324-3p	0.523014	1.43695	-3.86659	1.53549	0.129633	0.995817	1	-4.54169
let-7d-3p	-0.376231	0.770448	-1.5208	-1.50976	0.136068	0.995817	1	-4.54482
miR-28-5p	-0.686976	0.621155	-4.06663	-1.4975	0.139465	0.995817	1	-4.54637
miR-766-3p	-0.604118	0.657873	-3.60144	-1.47881	0.14465	0.995817	1	-4.54868
miR-1	1.09657	2.13846	-6.54744	1.59414	0.119088	0.995817	1	-4.55182
miR-30a-3p	-0.716507	0.608569	-6.57037	-1.48122	0.145598	0.995817	1	-4.55495
miR-326	0.836201	1.78534	-6.38688	1.6053	0.1164	0.995817	1	-4.55648
miR-32-5p	-0.636487	0.643277	-3.84219	-1.55524	0.125106	0.995817	1	-4.53935
miR-199a-5p	-0.264318	0.832592	-5.95349	-0.459369	0.647942	0.995817	1	-4.62412
miR-574-3p	0.353903	1.27801	-5.11069	0.978118	0.332115	0.995817	1	-4.59817
miR-99b-5p	-0.397357	0.759248	-3.68	-0.973148	0.334356	0.995817	1	-4.59917
miR-103a-3p	-0.194859	0.873658	0.341913	-0.748565	0.456885	0.995817	1	-4.61536
miR-590-3p	-0.255699	0.837581	-4.42973	-0.710513	0.480937	0.995817	1	-4.61629
miR-132-3p	-0.231089	0.851992	-4.16997	-0.727926	0.469468	0.995817	1	-4.61663
miR-874-3p	-0.187578	0.878079	-6.87001	-0.422727	0.674532	0.995817	1	-4.61673
miR-369-3p	-0.578469	0.669674	-5.05529	-0.68458	0.497417	0.995817	1	-4.61687
miR-320c	-0.234447	0.850011	1.31549	-0.670973	0.505022	0.995817	1	-4.61851
miR-144-3p	-0.359927	0.779204	-0.439375	-0.694026	0.490198	0.995817	1	-4.61867
miR-29a-3p	0.206522	1.1539	-1.33507	0.685308	0.495645	0.995817	1	-4.61918
miR-425-3p	0.174376	1.12848	-2.7294	0.773642	0.44206	0.995817	1	-4.61375
miR-324-5p	0.266007	1.20248	-4.60148	0.660835	0.511228	0.995817	1	-4.61985
miR-181a-5p	0.155799	1.11404	-1.5616	0.483068	0.630948	0.995817	1	-4.62027
miR-186-5p	-0.221235	0.857831	-3.07264	-0.662366	0.510384	0.995817	1	-4.62047
miR-151a-5p	0.15778	1.11557	-0.597264	0.655972	0.514213	0.995817	1	-4.62084
miR-454-3p	-0.176521	0.884834	-3.63552	-0.640154	0.524377	0.995817	1	-4.62171
miR-148b-3p	0.205561	1.15313	-2.16769	0.637268	0.526242	0.995817	1	-4.62187
miR-141-3p	-0.00777127	0.994628	-6.15754	-0.0167358	0.986726	0.995817	1	-4.62237
miR-23a-3p	-0.19099	0.876005	3.15491	-0.623213	0.535377	0.995817	1	-4.62262
miR-27a-3p	-0.192555	0.875055	2.10411	-0.616482	0.539781	0.995817	1	-4.62297
miR-576-5p	-0.27213	0.828096	-6.64507	-0.541106	0.591197	0.995817	1	-4.62017
miR-7-1-3p	-0.512425	0.701043	-5.61863	-0.978198	0.332833	0.995817	1	-4.59845
miR-625-3p	-0.382577	0.767066	-5.66722	-0.764648	0.448347	0.995817	1	-4.61244
miR-423-3p	-0.241051	0.846129	-1.72488	-0.805247	0.423683	0.995817	1	-4.61166
miR-19a-3p	-0.223419	0.856533	3.33996	-0.970745	0.33536	0.995817	1	-4.59937
miR-338-3p	0.745852	1.67696	-6.7792	0.915842	0.365455	0.995817	1	-4.59959
miR-486-3p	0.560082	1.47435	-4.57879	0.959649	0.341807	0.995817	1	-4.59986
miR-142-5p	-0.342227	0.788823	-2.01543	-0.943708	0.349074	0.995817	1	-4.60061
miR-134-5p	-0.601837	0.658914	-4.85409	-0.896771	0.373716	0.995817	1	-4.6038
miR-127-3p	-0.487367	0.713326	-5.65852	-0.858869	0.394918	0.995817	1	-4.60479
miR-501-5p	0.398136	1.3178	-6.37578	0.792113	0.432802	0.995817	1	-4.60518
miR-376a-3p	-0.49071	0.711675	-2.09661	-0.894095	0.375	0.995817	1	-4.60532
miR-146b-5p	0.223159	1.16729	-2.84579	0.805094	0.423819	0.995817	1	-4.61166
miR-191-5p	0.19746	1.14668	1.20505	0.850931	0.398466	0.995817	1	-4.60642
miR-106b-3p	-0.378431	0.769274	-6.33974	-0.85393	0.397178	0.995817	1	-4.60741
miR-142-3p	-0.352381	0.78329	1.3379	-0.862351	0.391741	0.995817	1	-4.60767
miR-133a-3p	-0.524598	0.695153	-5.91585	-0.729627	0.469719	0.995817	1	-4.6085
miR-95-3p	-0.599355	0.660049	-5.87616	-0.797727	0.429466	0.995817	1	-4.60954
miR-30a-5p	0.327798	1.2551	-1.55201	0.809716	0.421227	0.995817	1	-4.60972
miR-431-5p	0.485572	1.40014	-5.13896	0.721406	0.474707	0.995817	1	-4.60988
miR-214-3p	-0.481005	0.716479	-5.56329	-0.700521	0.487094	0.995817	1	-4.61005
miR-432-5p	-0.499037	0.707579	-4.53918	-0.786562	0.435805	0.995817	1	-4.61066
miR-19b-3p	-0.211861	0.863423	3.21455	-0.872404	0.386276	0.995817	1	-4.60694
miR-126-5p	-0.00101745	0.999295	-0.0663208	-0.00526332	0.995817	0.995817	1	-4.63914

## Sheet: alms_vs_obese
miRNA	logFC	FC	AveExpr	t	p	FDR	FWER	B
miR-98-5p	-0.864641	0.549183	-4.10619	-4.65854	1.98162e-05	0.00352729	0.00352729	2.69648
miR-301a-3p	-1.03429	0.488256	-4.59997	-4.01307	0.000170133	0.0151419	0.0302837	0.754518
let-7f-5p	-0.898966	0.536271	-4.45228	-3.83251	0.000312442	0.0165086	0.0556146	0.215784
miR-99a-5p	0.936204	1.91349	-3.51316	3.76126	0.000370981	0.0165086	0.0660346	0.0480225
miR-29a-5p	1.66191	3.16435	-6.45803	2.94591	0.00537859	0.180708	0.957388	-2.18882
miR-874-3p	0.952633	1.9354	-6.87001	2.88031	0.00609128	0.180708	1	-2.29568
miR-150-5p	0.790722	1.72994	0.670804	2.71324	0.00856676	0.217841	1	-2.71348
miR-342-5p	1.20093	2.29888	-5.89047	2.69818	0.00988713	0.219989	1	-2.72206
let-7d-5p	-0.493943	0.710082	-1.25964	-2.56841	0.0126202	0.23373	1	-3.03734
miR-342-3p	0.639561	1.55785	-0.37371	2.5278	0.0139787	0.23373	1	-3.13191
miR-26b-5p	-0.384833	0.765868	0.326619	-2.51509	0.014444	0.23373	1	-3.15971
miR-1260a	0.664993	1.58556	-0.572806	2.45455	0.0168594	0.250082	1	-3.29064
miR-205-5p	1.16745	2.24615	-6.21408	2.3692	0.0219438	0.26815	1	-3.41023
miR-18a-5p	-0.411403	0.751892	-1.73992	-2.37041	0.0208182	0.26815	1	-3.46824
miR-193a-5p	0.82303	1.76912	-3.42278	2.33909	0.0225969	0.26815	1	-3.53525
miR-30a-5p	0.663679	1.58412	-1.55201	2.24795	0.0281765	0.313464	1	-3.71931
miR-122-5p	1.23663	2.35648	-0.469649	2.21363	0.0304554	0.318886	1	-3.78537
miR-92b-3p	-0.763681	0.588992	-4.90266	-2.14004	0.0382806	0.332612	1	-3.82498
miR-181a-5p	0.493818	1.40817	-1.5616	2.14659	0.0362138	0.332612	1	-3.86592
let-7e-5p	-0.532156	0.691521	-2.12086	-2.10241	0.0396204	0.332612	1	-4.00044
miR-199a-3p	-0.512503	0.701005	-0.883145	-2.10071	0.0396444	0.332612	1	-4.00236
miR-140-5p	-0.485261	0.714368	-3.50863	-2.08487	0.0411094	0.332612	1	-4.03202
miR-181b-5p	0.530437	1.44437	-4.70595	2.02557	0.047544	0.367949	1	-4.13717
miR-145-5p	0.514482	1.42848	-1.20868	1.99502	0.0503382	0.373341	1	-4.19655
miR-100-5p	0.926287	1.90038	-5.02593	1.9492	0.0559135	0.390285	1	-4.27099
miR-125b-5p	0.533178	1.44711	-2.33554	1.91499	0.0600028	0.390285	1	-4.33775
miR-103a-3p	-0.380581	0.768128	0.341913	-1.90425	0.0614121	0.390285	1	-4.35631
miR-107	-0.372959	0.772197	-0.301082	-1.89102	0.0631871	0.390285	1	-4.37904
miR-10b-5p	0.483418	1.39805	-2.50754	1.88809	0.0635858	0.390285	1	-4.38406
miR-326	0.699708	1.62418	-6.38688	1.8615	0.0701316	0.416114	1	-4.30716
miR-885-5p	0.913126	1.88312	-4.21066	1.80639	0.0762835	0.438015	1	-4.51485
miR-590-3p	-0.526102	0.694428	-4.42973	-1.75426	0.0859774	0.444149	1	-4.52486
miR-148a-3p	0.372753	1.29482	-1.4083	1.77161	0.0813361	0.444149	1	-4.57808
miR-106a-5p	-0.337641	0.791334	1.65311	-1.74655	0.0855536	0.444149	1	-4.6181
miR-210-3p	-0.577716	0.670024	-4.6463	-1.7388	0.0873326	0.444149	1	-4.62274
miR-454-3p	-0.353332	0.782774	-3.63552	-1.66893	0.100057	0.456668	1	-4.73945
miR-28-5p	-0.589931	0.664375	-4.06663	-1.67492	0.0991144	0.456668	1	-4.73072
miR-17-5p	-0.369951	0.773809	1.38222	-1.67782	0.0989082	0.456668	1	-4.69946
miR-222-3p	0.235501	1.17732	-1.10464	1.68881	0.0961629	0.456668	1	-4.70885
miR-502-3p	0.521293	1.43524	-5.20992	1.65946	0.102771	0.457331	1	-4.71467
miR-423-3p	-0.376575	0.770264	-1.72488	-1.63847	0.106271	0.461373	1	-4.7857
miR-192-5p	0.50023	1.41444	-1.64703	1.61191	0.111942	0.474422	1	-4.82539
let-7a-5p	-0.320598	0.800738	0.186722	-1.58147	0.118742	0.491536	1	-4.87016
miR-339-3p	-0.434253	0.740077	-4.45834	-1.49149	0.141032	0.504678	1	-4.99798
miR-29c-3p	0.285285	1.21865	-0.766786	1.48883	0.141484	0.504678	1	-5.00152
miR-374a-5p	-0.309337	0.807013	-0.616089	-1.48937	0.141763	0.504678	1	-5.00099
miR-194-5p	0.416972	1.33512	-1.42252	1.50063	0.138409	0.504678	1	-4.98519
miR-215-5p	0.531533	1.44546	-2.35888	1.55044	0.126009	0.504678	1	-4.91498
miR-193b-3p	0.642483	1.56101	-4.74828	1.50446	0.13824	0.504678	1	-4.95027
miR-29a-3p	0.347726	1.27255	-1.33507	1.50288	0.137829	0.504678	1	-4.98207
miR-191-5p	-0.26108	0.834463	1.20505	-1.43845	0.155923	0.51024	1	-4.98969
miR-142-3p	-0.430478	0.742016	1.3379	-1.37211	0.174858	0.51024	1	-5.15651
miR-19a-3p	-0.242942	0.84502	3.33996	-1.37485	0.174011	0.51024	1	-5.15301
miR-18b-5p	-0.291433	0.81709	-3.34786	-1.38519	0.170844	0.51024	1	-5.13974
miR-30b-5p	-0.292255	0.816625	0.0876162	-1.40188	0.165822	0.51024	1	-5.11811
miR-155-5p	0.42963	1.34689	-5.04732	1.40094	0.166428	0.51024	1	-5.10998
miR-128-3p	-0.465755	0.724092	-5.1163	-1.41059	0.163326	0.51024	1	-5.10674
let-7g-5p	-0.208503	0.865435	-0.114904	-1.42191	0.159947	0.51024	1	-5.09183
miR-374b-5p	-0.334697	0.792951	-1.48047	-1.42338	0.159682	0.51024	1	-5.08992
miR-744-5p	-0.414941	0.75005	-4.95901	-1.43954	0.15617	0.51024	1	-5.02615
miR-214-3p	-0.691809	0.619077	-5.56329	-1.46005	0.151004	0.51024	1	-4.94962
miR-431-5p	0.705656	1.63089	-5.13896	1.36517	0.179559	0.512482	1	-5.00538
miR-7-5p	-0.548717	0.683628	-4.29448	-1.35208	0.181384	0.512482	1	-5.17244
miR-484	-0.268062	0.830435	-0.0275312	-1.33535	0.186531	0.518789	1	-5.20288
miR-95-3p	0.823231	1.76936	-5.87616	1.33219	0.189901	0.520036	1	-5.08346
miR-221-3p	-0.441935	0.736147	-1.59622	-1.30171	0.19772	0.525286	1	-5.24426
miR-16-2-3p	-0.579125	0.66937	-3.85162	-1.30384	0.197577	0.525286	1	-5.19134
miR-142-5p	-0.340145	0.789962	-2.01543	-1.25841	0.213079	0.557766	1	-5.26614
let-7b-3p	0.41027	1.32893	-4.81469	1.24864	0.216858	0.559431	1	-5.26752
miR-30c-5p	-0.251841	0.839824	-0.241158	-1.23633	0.22089	0.561692	1	-5.32183
miR-409-3p	-0.596106	0.661537	-3.6883	-1.21911	0.227461	0.570255	1	-5.34156
miR-590-5p	-0.266549	0.831306	-2.40051	-1.19845	0.235198	0.581462	1	-5.36504
miR-133a-3p	0.618732	1.53553	-5.91585	1.18902	0.241193	0.588115	1	-5.22705
miR-652-3p	-0.221139	0.857888	-2.37566	-1.17017	0.246307	0.592467	1	-5.39645
miR-130a-3p	-0.260526	0.834784	-0.911316	-1.15353	0.253089	0.600664	1	-5.41456
miR-141-3p	0.370201	1.29253	-6.15754	1.12133	0.268445	0.617638	1	-5.30048
miR-766-3p	-0.360126	0.779097	-3.60144	-1.1217	0.266655	0.617638	1	-5.42786
miR-151a-5p	-0.205217	0.867408	-0.597264	-1.11125	0.27065	0.617638	1	-5.4596
miR-148b-3p	0.262683	1.19971	-2.16769	1.06067	0.292858	0.644898	1	-5.51132
miR-26a-5p	-0.250726	0.840473	2.05765	-1.05758	0.294256	0.644898	1	-5.51441
miR-550a-3p	-0.420521	0.747155	-5.60214	-1.06929	0.291434	0.644898	1	-5.3101
miR-20a-5p	-0.233427	0.850612	2.89321	-1.05134	0.297088	0.644898	1	-5.52061
miR-501-5p	0.377887	1.29944	-6.37578	1.02457	0.311506	0.648488	1	-5.35329
miR-1	0.566323	1.48074	-6.54744	1.02168	0.313314	0.648488	1	-5.3554
miR-19b-3p	-0.190329	0.876406	3.21455	-1.0208	0.311226	0.648488	1	-5.55046
miR-30a-3p	0.405086	1.32417	-6.57037	1.03744	0.305141	0.648488	1	-5.41974
miR-324-3p	0.263463	1.20036	-3.86659	1.00744	0.317547	0.649693	1	-5.56324
miR-154-5p	0.496545	1.41083	-5.2405	0.998941	0.322322	0.65197	1	-5.54986
miR-106b-5p	-0.265049	0.83217	0.584761	-0.978774	0.331407	0.662815	1	-5.59013
miR-146b-5p	0.202867	1.15098	-2.84579	0.95326	0.344132	0.680617	1	-5.61337
miR-376c-3p	-0.436776	0.738784	-1.95257	-0.941848	0.350018	0.684651	1	-5.60257
miR-199a-5p	-0.412927	0.751098	-5.95349	-0.929896	0.356851	0.690428	1	-5.54277
miR-339-5p	-0.325452	0.798048	-3.52262	-0.894657	0.374577	0.690428	1	-5.65439
miR-505-3p	0.233069	1.17533	-3.4673	0.881625	0.381359	0.690428	1	-5.65381
miR-186-5p	0.233305	1.17552	-3.07264	0.88879	0.377821	0.690428	1	-5.64824
let-7c-5p	-0.189531	0.876891	-1.11236	-0.885712	0.379116	0.690428	1	-5.67223
miR-625-3p	-0.362259	0.777946	-5.66722	-0.874001	0.386612	0.690428	1	-5.56832
miR-127-3p	-0.424588	0.745051	-5.65852	-0.882572	0.38211	0.690428	1	-5.47069
miR-182-5p	0.33386	1.26038	-5.9905	0.921759	0.361039	0.690428	1	-5.52019
miR-410-3p	0.453594	1.36945	-5.06363	0.871831	0.387881	0.690428	1	-5.60276
miR-574-3p	-0.216809	0.860467	-5.11069	-0.803934	0.424748	0.748565	1	-5.70585
miR-7-1-3p	-0.329305	0.79592	-5.61863	-0.741904	0.461726	0.786581	1	-5.6653
miR-486-3p	0.350075	1.27463	-4.57879	0.73058	0.468413	0.786581	1	-5.70156
miR-365a-3p	0.310873	1.24046	-5.66515	0.735208	0.465486	0.786581	1	-5.75566
miR-361-5p	0.131683	1.09557	-1.53079	0.736655	0.464046	0.786581	1	-5.78704
miR-140-3p	-0.195419	0.873319	0.742011	-0.733087	0.466205	0.786581	1	-5.78953
miR-20b-5p	-0.311194	0.805974	-4.80131	-0.721125	0.47416	0.788789	1	-5.73029
miR-146a-5p	0.139926	1.10185	0.110225	0.60239	0.54906	0.799563	1	-5.87269
miR-423-5p	0.164909	1.1211	-1.16455	0.639915	0.524531	0.799563	1	-5.85046
miR-16-5p	-0.202745	0.868896	6.42606	-0.637967	0.52579	0.799563	1	-5.85164
miR-29b-3p	-0.175302	0.885582	-7.65033	-0.618719	0.538387	0.799563	1	-5.85279
miR-93-5p	-0.139958	0.907545	0.814191	-0.603635	0.548238	0.799563	1	-5.87197
miR-151a-3p	-0.113767	0.924172	-0.690986	-0.606117	0.546599	0.799563	1	-5.87054
miR-126-5p	-0.0957983	0.935754	-0.0663208	-0.645466	0.520952	0.799563	1	-5.84705
miR-532-3p	0.178603	1.13179	-4.25141	0.598057	0.552236	0.799563	1	-5.85328
miR-132-3p	-0.158621	0.895881	-4.16997	-0.650786	0.51765	0.799563	1	-5.84365
miR-320a	0.117688	1.08499	2.94043	0.597187	0.552507	0.799563	1	-5.87567
miR-425-3p	-0.115871	0.922825	-2.7294	-0.662139	0.510317	0.799563	1	-5.82634
miR-629-5p	0.245356	1.18539	-4.56779	0.636037	0.527152	0.799563	1	-5.82065
miR-99b-5p	-0.215861	0.861032	-3.68	-0.688557	0.493735	0.799563	1	-5.81953
miR-432-5p	-0.330991	0.79499	-4.53918	-0.638942	0.526213	0.799563	1	-5.73487
miR-338-3p	0.400818	1.32026	-6.7792	0.648626	0.520433	0.799563	1	-5.59298
miR-30e-3p	0.151599	1.1108	-3.85822	0.666949	0.507384	0.799563	1	-5.83345
miR-2110	-0.174783	0.885901	-5.49203	-0.584709	0.561698	0.806309	1	-5.75346
miR-15b-5p	-0.0957916	0.935759	1.15385	-0.499867	0.618897	0.817594	1	-5.92666
miR-144-3p	-0.190414	0.876354	-0.439375	-0.47822	0.634137	0.817594	1	-5.93678
miR-92a-3p	0.140822	1.10253	4.32526	0.501707	0.61761	0.817594	1	-5.92578
miR-451a	-0.234312	0.85009	6.80602	-0.527537	0.59966	0.817594	1	-5.91307
miR-376a-3p	-0.2049	0.867599	-2.09661	-0.480864	0.632438	0.817594	1	-5.92501
miR-28-3p	-0.142199	0.906137	-2.88515	-0.519478	0.605234	0.817594	1	-5.9171
miR-324-5p	-0.147638	0.902727	-4.60148	-0.473065	0.63787	0.817594	1	-5.91655
miR-320d	0.111414	1.08029	-1.28987	0.476214	0.635728	0.817594	1	-5.91505
miR-30e-5p	0.0686865	1.04876	-0.176454	0.472123	0.638458	0.817594	1	-5.93955
miR-183-5p	-0.189229	0.877074	-5.6091	-0.488682	0.627103	0.817594	1	-5.90914
miR-134-5p	0.27278	1.20813	-4.85409	0.545319	0.58772	0.817594	1	-5.87144
miR-93-3p	-0.176362	0.884931	-4.38703	-0.552796	0.582475	0.817594	1	-5.86767
miR-106b-3p	0.176517	1.13015	-6.33974	0.491687	0.625072	0.817594	1	-5.85182
miR-27b-3p	0.135424	1.09842	1.04901	0.540372	0.590832	0.817594	1	-5.90652
miR-320c	0.156142	1.1143	1.31549	0.551629	0.583418	0.817594	1	-5.82237
miR-32-5p	-0.14498	0.904392	-3.84219	-0.456288	0.649817	0.826196	1	-5.9361
miR-598-3p	0.143284	1.10442	-5.13842	0.377101	0.707488	0.864093	1	-5.90163
miR-197-3p	0.104641	1.07523	-2.26567	0.363929	0.71712	0.864093	1	-5.98284
let-7d-3p	-0.0723619	0.95108	-1.5208	-0.378207	0.706539	0.864093	1	-5.97777
miR-126-3p	-0.0744952	0.949674	2.72499	-0.39995	0.690536	0.864093	1	-5.96967
miR-144-5p	0.100573	1.0722	-3.16955	0.387938	0.69938	0.864093	1	-5.96373
miR-532-5p	0.110308	1.07946	-2.88143	0.366124	0.71551	0.864093	1	-5.98206
miR-369-3p	0.298003	1.22944	-5.05529	0.397765	0.692844	0.864093	1	-5.79085
miR-335-5p	0.101591	1.07296	-3.84402	0.362328	0.718459	0.864093	1	-5.95072
miR-22-3p	0.0635446	1.04503	-1.24053	0.335356	0.738463	0.88219	1	-5.99241
miR-195-5p	-0.117549	0.921752	-5.87821	-0.317761	0.751838	0.886273	1	-5.97592
miR-576-5p	0.132502	1.09619	-6.64507	0.320227	0.75033	0.886273	1	-5.82401
miR-152-3p	0.0642082	1.04551	-1.86354	0.304343	0.761878	0.892199	1	-6.00191
miR-363-3p	-0.108238	0.92772	-3.18382	-0.296516	0.767804	0.893262	1	-6.00417
miR-30d-5p	-0.03528	0.975842	1.04684	-0.275957	0.783477	0.893968	1	-6.00982
miR-15a-5p	0.082891	1.05914	0.648398	0.282013	0.778851	0.893968	1	-6.0082
miR-101-3p	-0.0675983	0.954225	1.26736	-0.288215	0.774121	0.893968	1	-6.0065
miR-660-5p	0.0798614	1.05692	-3.56023	0.259321	0.796227	0.902729	1	-6.01408
miR-320b	0.0795732	1.05671	0.991703	0.249198	0.804013	0.905786	1	-6.01655
miR-223-5p	-0.0727584	0.950818	-4.53875	-0.21023	0.834318	0.925968	1	-5.92964
miR-628-3p	0.060721	1.04299	-4.78466	0.206071	0.837533	0.925968	1	-5.96828
let-7i-5p	0.0539232	1.03808	0.591974	0.206651	0.836944	0.925968	1	-6.02585
miR-185-5p	0.0552434	1.03903	2.03054	0.191689	0.848598	0.93241	1	-6.02871
miR-27a-3p	0.0367217	1.02578	2.10411	0.153129	0.878783	0.946817	1	-6.03509
miR-23a-3p	-0.0331791	0.977264	3.15491	-0.141013	0.888306	0.946817	1	-6.0368
miR-23b-3p	-0.0349502	0.976065	1.41696	-0.14556	0.88473	0.946817	1	-6.03618
let-7b-5p	-0.041629	0.971557	1.20741	-0.153877	0.878195	0.946817	1	-6.03498
miR-200c-3p	-0.0565407	0.961567	-5.26723	-0.164638	0.869839	0.946817	1	-5.98962
miR-328-3p	0.0290351	1.02033	-2.85884	0.110273	0.912547	0.961144	1	-6.04051
miR-24-3p	-0.0232118	0.98404	2.50099	-0.114144	0.909484	0.961144	1	-6.04009
miR-424-5p	-0.0219429	0.984905	-3.05734	-0.0960165	0.92381	0.967283	1	-6.04192
miR-223-3p	-0.0210977	0.985483	5.17832	-0.0760449	0.939623	0.975691	1	-6.04357
miR-21-5p	0.0110521	1.00769	2.8719	0.0720323	0.942803	0.975691	1	-6.04385
miR-25-3p	0.0147417	1.01027	3.02799	0.049735	0.96049	0.98825	1	-6.04516
miR-331-3p	0.0071623	1.00498	-4.58606	0.0299075	0.976241	0.992977	1	-6.03538
miR-425-5p	0.00557733	1.00387	-0.787331	0.0354861	0.971804	0.992977	1	-6.04574
miR-1972	-0.00130342	0.999097	-4.91924	-0.00261957	0.997919	0.997919	1	-5.96687
miR-22-5p	0.00520619	1.00362	-7.0104	0.0156365	0.98759	0.997919	1	-5.93987
miR-130b-3p	-0.000671835	0.999534	-3.18564	-0.00263476	0.997907	0.997919	1	-6.0358

## Sheet: bbs_vs_obese
miRNA	logFC	FC	AveExpr	t	p	FDR	FWER	B
miR-301a-3p	-1.15401	0.449374	-4.59997	-3.65875	0.0005394	0.0960132	0.0960132	-0.303646
miR-26b-5p	-0.598285	0.660539	0.326619	-3.18314	0.00225712	0.200884	0.401767	-1.48571
miR-874-3p	1.14021	2.20413	-6.87001	2.72546	0.00914943	0.454437	1	-2.60937
miR-1260a	0.871154	1.82913	-0.572806	2.61767	0.0110556	0.454437	1	-2.77427
let-7g-5p	-0.459568	0.727204	-0.114904	-2.55139	0.0131504	0.454437	1	-2.91274
miR-205-5p	1.42577	2.68658	-6.21408	2.45515	0.0177991	0.454437	1	-3.114
miR-98-5p	-0.554122	0.681071	-4.10619	-2.43954	0.0178711	0.454437	1	-3.14814
miR-30a-3p	1.12159	2.17587	-6.57037	2.38428	0.0214415	0.477074	1	-3.25141
let-7d-5p	-0.487477	0.713271	-1.25964	-2.07124	0.0424733	0.630828	1	-3.82574
miR-191-5p	-0.45854	0.727722	1.20505	-2.07614	0.0425277	0.630828	1	-3.78798
miR-154-5p	1.39868	2.63661	-5.2405	2.18324	0.0334276	0.630828	1	-3.61086
miR-150-5p	0.762525	1.69646	0.670804	2.13002	0.0370526	0.630828	1	-3.72502
miR-424-5p	0.561717	1.47602	-3.05734	2.00094	0.0496788	0.658623	1	-3.94911
miR-629-5p	0.908519	1.87712	-4.56779	1.97046	0.0533684	0.658623	1	-3.99796
miR-95-3p	1.42259	2.68066	-5.87616	1.9219	0.0613435	0.658623	1	-4.03418
miR-215-5p	-0.808602	0.570935	-2.35888	-1.9201	0.0593415	0.658623	1	-4.08328
miR-106a-5p	-0.44956	0.732266	1.65311	-1.89312	0.0629022	0.658623	1	-4.12697
miR-223-5p	0.697954	1.6222	-4.53875	1.78963	0.0793966	0.73162	1	-4.28438
miR-200c-3p	-0.729006	0.603319	-5.26723	-1.78218	0.0802936	0.73162	1	-4.29458
miR-18a-5p	-0.376504	0.770302	-1.73992	-1.766	0.0822045	0.73162	1	-4.32546
miR-10b-5p	0.527086	1.44102	-2.50754	1.6759	0.0986781	0.807145	1	-4.45867
miR-574-3p	-0.570712	0.673284	-5.11069	-1.67302	0.0997594	0.807145	1	-4.42597
miR-151a-5p	-0.362997	0.777548	-0.597264	-1.60018	0.114524	0.849389	1	-4.56571
miR-133a-3p	1.14333	2.2089	-5.91585	1.62945	0.110791	0.849389	1	-4.38621
miR-155-5p	0.509044	1.42311	-5.04732	1.35634	0.180117	0.873772	1	-4.87414
miR-32-5p	0.491507	1.40591	-3.84219	1.264	0.21108	0.873772	1	-4.98002
miR-107	-0.312186	0.80542	-0.301082	-1.28859	0.202218	0.873772	1	-4.95793
let-7d-3p	0.303869	1.23445	-1.5208	1.29292	0.200724	0.873772	1	-4.95301
miR-1972	0.7427	1.6733	-4.91924	1.29012	0.202175	0.873772	1	-4.9384
miR-331-3p	0.385342	1.30617	-4.58606	1.31481	0.193622	0.873772	1	-4.92262
miR-106b-3p	0.554948	1.46912	-6.33974	1.33606	0.187524	0.873772	1	-4.88585
miR-425-3p	-0.290248	0.817762	-2.7294	-1.35528	0.180207	0.873772	1	-4.87538
miR-192-5p	-0.483275	0.715352	-1.64703	-1.26775	0.20952	0.873772	1	-4.98133
miR-148a-3p	0.364743	1.28765	-1.4083	1.41124	0.163136	0.873772	1	-4.81296
miR-186-5p	0.45454	1.37035	-3.07264	1.42062	0.160829	0.873772	1	-4.79082
miR-374b-5p	-0.416097	0.749449	-1.48047	-1.44055	0.154785	0.873772	1	-4.77653
miR-100-5p	0.836387	1.78557	-5.02593	1.43816	0.155544	0.873772	1	-4.7745
miR-660-5p	0.549897	1.46398	-3.56023	1.45361	0.150982	0.873772	1	-4.76
miR-197-3p	0.525485	1.43942	-2.26567	1.48779	0.141757	0.873772	1	-4.71622
let-7e-5p	-0.463294	0.725328	-2.12086	-1.49005	0.141324	0.873772	1	-4.71341
miR-181b-5p	0.492576	1.40695	-4.70595	1.53701	0.129876	0.873772	1	-4.6473
let-7f-5p	-0.486516	0.713746	-4.45228	-1.52907	0.131638	0.873772	1	-4.57968
miR-134-5p	0.874617	1.83352	-4.85409	1.38228	0.172425	0.873772	1	-4.80458
miR-744-5p	-0.384377	0.76611	-4.95901	-1.10393	0.27486	0.923113	1	-5.12556
miR-20a-5p	-0.313272	0.804815	2.89321	-1.14863	0.25502	0.923113	1	-5.10814
miR-324-5p	-0.413645	0.750724	-4.60148	-1.10536	0.273382	0.923113	1	-5.15112
miR-145-5p	0.365185	1.28805	-1.20868	1.1528	0.253315	0.923113	1	-5.1039
miR-17-5p	-0.314036	0.804388	1.38222	-1.12596	0.264946	0.923113	1	-5.08251
miR-7-5p	-0.590316	0.664197	-4.29448	-1.18858	0.239252	0.923113	1	-5.06128
miR-320c	0.390589	1.31093	1.31549	1.19266	0.238079	0.923113	1	-5.04406
miR-628-3p	-0.413863	0.750611	-4.78466	-1.14027	0.259352	0.923113	1	-5.0682
miR-181a-5p	0.338019	1.26402	-1.5616	1.14209	0.25832	0.923113	1	-5.02043
miR-410-3p	0.771126	1.7066	-5.06363	1.19494	0.238305	0.923113	1	-4.9879
miR-194-5p	-0.213163	0.862644	-1.42252	-0.62452	0.534525	0.935448	1	-5.52189
miR-126-5p	-0.0947809	0.936414	-0.0663208	-0.519879	0.604957	0.935448	1	-5.5757
miR-28-3p	-0.17503	0.885749	-2.88515	-0.520534	0.604502	0.935448	1	-5.57539
miR-101-3p	-0.151614	0.900243	1.26736	-0.526243	0.600553	0.935448	1	-5.5727
miR-193b-3p	-0.252891	0.839213	-4.74828	-0.487937	0.627553	0.935448	1	-5.56869
miR-20b-5p	-0.186435	0.878774	-4.80131	-0.346389	0.73049	0.935448	1	-5.56639
miR-885-5p	-0.272798	0.827713	-4.21066	-0.416677	0.678522	0.935448	1	-5.56361
miR-23a-3p	0.157811	1.11559	3.15491	0.546005	0.586977	0.935448	1	-5.56318
miR-484	-0.135964	0.910061	-0.0275312	-0.55138	0.583309	0.935448	1	-5.56052
miR-130b-3p	-0.167868	0.890157	-3.18564	-0.537941	0.592731	0.935448	1	-5.56051
miR-26a-5p	-0.165057	0.891893	2.05765	-0.566777	0.572864	0.935448	1	-5.55279
miR-423-5p	0.16205	1.11888	-1.16455	0.511907	0.610493	0.935448	1	-5.5794
miR-130a-3p	-0.157288	0.896709	-0.911316	-0.566941	0.572786	0.935448	1	-5.55267
miR-335-5p	0.189003	1.13998	-3.84402	0.563981	0.575	0.935448	1	-5.54762
miR-195-5p	-0.253508	0.838854	-5.87821	-0.562221	0.576191	0.935448	1	-5.54152
let-7b-5p	-0.196054	0.872935	1.20741	-0.589956	0.557315	0.935448	1	-5.54074
miR-182-5p	0.194523	1.14435	-5.9905	0.466231	0.643056	0.935448	1	-5.5378
miR-93-5p	-0.173027	0.88698	0.814191	-0.60751	0.54568	0.935448	1	-5.5313
miR-320a	0.148739	1.1086	2.94043	0.614425	0.54113	0.935448	1	-5.52751
miR-365a-3p	0.306639	1.23682	-5.66515	0.606742	0.546638	0.935448	1	-5.52497
miR-376a-3p	0.28581	1.21909	-2.09661	0.548082	0.585758	0.935448	1	-5.5556
miR-128-3p	-0.2071	0.866277	-5.1163	-0.51061	0.611424	0.935448	1	-5.57997
miR-7-1-3p	0.183121	1.13534	-5.61863	0.36052	0.720024	0.935448	1	-5.58765
miR-29a-3p	0.141204	1.10283	-1.33507	0.496823	0.621031	0.935448	1	-5.58624
miR-144-3p	0.169513	1.12468	-0.439375	0.346575	0.730057	0.935448	1	-5.64332
miR-25-3p	0.128883	1.09345	3.02799	0.353977	0.724529	0.935448	1	-5.64098
miR-125b-5p	0.129249	1.09372	-2.33554	0.377907	0.706761	0.935448	1	-5.63308
miR-425-5p	0.0731362	1.052	-0.787331	0.378818	0.706087	0.935448	1	-5.63277
miR-361-5p	0.0835652	1.05963	-1.53079	0.380563	0.704798	0.935448	1	-5.63218
miR-93-3p	-0.13766	0.908992	-4.38703	-0.361008	0.719373	0.935448	1	-5.63215
miR-342-3p	0.123971	1.08973	-0.37371	0.398883	0.691318	0.935448	1	-5.62574
miR-30e-5p	0.0713558	1.0507	-0.176454	0.39928	0.691027	0.935448	1	-5.6256
let-7i-5p	0.129469	1.09389	0.591974	0.40392	0.687629	0.935448	1	-5.62392
let-7c-5p	-0.108467	0.927573	-1.11236	-0.412645	0.681257	0.935448	1	-5.62071
miR-140-3p	-0.139208	0.908018	0.742011	-0.425126	0.672183	0.935448	1	-5.616
miR-376c-3p	-0.22159	0.85762	-1.95257	-0.392016	0.696425	0.935448	1	-5.61453
miR-409-3p	0.273041	1.20835	-3.6883	0.454581	0.651012	0.935448	1	-5.60429
miR-223-3p	0.156611	1.11467	5.17832	0.459541	0.647416	0.935448	1	-5.60229
miR-486-3p	-0.210007	0.864533	-4.57879	-0.380074	0.705485	0.935448	1	-5.6019
miR-99b-5p	0.181496	1.13406	-3.68	0.471301	0.639122	0.935448	1	-5.59729
miR-423-3p	-0.135524	0.910339	-1.72488	-0.480031	0.632856	0.935448	1	-5.59362
miR-24-3p	0.120514	1.08712	2.50099	0.482445	0.63115	0.935448	1	-5.59258
miR-21-5p	0.09096	1.06508	2.8719	0.482614	0.63103	0.935448	1	-5.5925
miR-652-3p	0.117081	1.08454	-2.37566	0.504358	0.615756	0.935448	1	-5.58285
miR-30c-5p	-0.157063	0.896849	-0.241158	-0.627694	0.532456	0.935448	1	-5.52011
miR-29c-3p	0.172633	1.12711	-0.766786	0.733424	0.466	0.935448	1	-5.45561
miR-431-5p	0.220084	1.1648	-5.13896	0.36097	0.719954	0.935448	1	-5.505
miR-590-3p	-0.270404	0.829088	-4.42973	-0.784784	0.436562	0.935448	1	-5.382
miR-338-3p	-0.345035	0.787289	-6.7792	-0.459948	0.648143	0.935448	1	-5.37885
miR-122-5p	-0.580773	0.668605	-0.469649	-0.846323	0.400552	0.935448	1	-5.37589
miR-16-2-3p	0.436701	1.35351	-3.85162	0.828534	0.410856	0.935448	1	-5.36869
miR-99a-5p	0.26285	1.19985	-3.51316	0.859677	0.393202	0.935448	1	-5.36572
miR-18b-5p	-0.231905	0.85151	-3.34786	-0.897316	0.372941	0.935448	1	-5.33624
miR-144-5p	0.285987	1.21924	-3.16955	0.901394	0.370841	0.935448	1	-5.32693
miR-320d	0.25594	1.19411	-1.28987	0.861385	0.392606	0.935448	1	-5.31775
miR-590-5p	-0.254574	0.838234	-2.40051	-0.931799	0.354971	0.935448	1	-5.30815
miR-766-3p	0.243992	1.18427	-3.60144	0.623491	0.535429	0.935448	1	-5.50901
miR-576-5p	0.404632	1.32375	-6.64507	0.859181	0.394953	0.935448	1	-5.27697
miR-532-3p	0.347559	1.27241	-4.25141	0.954805	0.343819	0.935448	1	-5.27598
miR-374a-5p	-0.253039	0.839127	-0.616089	-0.991801	0.325381	0.935448	1	-5.25656
miR-1	-0.530248	0.692436	-6.54744	-0.797166	0.430247	0.935448	1	-5.25236
miR-342-5p	0.481988	1.39667	-5.89047	0.871086	0.388492	0.935448	1	-5.21041
miR-222-3p	0.179922	1.13282	-1.10464	1.05036	0.297534	0.935448	1	-5.20376
miR-502-3p	0.39347	1.31355	-5.20992	1.03691	0.30436	0.935448	1	-5.18881
miR-363-3p	0.481386	1.39608	-3.18382	1.07356	0.287085	0.935448	1	-5.18193
miR-141-3p	0.377973	1.29951	-6.15754	0.862768	0.393111	0.935448	1	-5.16996
miR-369-3p	0.876472	1.83588	-5.05529	1.05722	0.296529	0.935448	1	-5.1278
miR-29a-5p	0.674501	1.59604	-6.45803	0.913174	0.366695	0.935448	1	-5.11955
miR-193a-5p	0.357986	1.28164	-3.42278	0.828251	0.410732	0.935448	1	-5.3893
miR-324-3p	-0.259552	0.835347	-3.86659	-0.807963	0.42213	0.935448	1	-5.40423
miR-30a-5p	0.33588	1.26215	-1.55201	0.874425	0.38529	0.935448	1	-5.308
miR-183-5p	-0.362268	0.777941	-5.6091	-0.736655	0.464613	0.935448	1	-5.40539
miR-320b	0.264796	1.20147	0.991703	0.675079	0.502078	0.935448	1	-5.49242
miR-505-3p	0.213287	1.15933	-3.4673	0.672846	0.503526	0.935448	1	-5.49373
miR-106b-5p	-0.243881	0.844471	0.584761	-0.733161	0.46616	0.935448	1	-5.45578
miR-146a-5p	0.188864	1.13987	0.110225	0.661903	0.510429	0.935448	1	-5.50032
miR-2110	0.19712	1.14641	-5.49203	0.589814	0.5583	0.935448	1	-5.50101
miR-30b-5p	-0.191793	0.875517	0.0876162	-0.748941	0.456659	0.935448	1	-5.44531
let-7a-5p	-0.200924	0.869993	0.186722	-0.806856	0.422762	0.935448	1	-5.40502
miR-92a-3p	0.260025	1.1975	4.32526	0.754156	0.453544	0.935448	1	-5.4418
miR-103a-3p	-0.185722	0.879209	0.341913	-0.756495	0.452151	0.935448	1	-5.44022
miR-92b-3p	0.253748	1.1923	-4.90266	0.642592	0.524025	0.935448	1	-5.43569
miR-27a-3p	0.229277	1.17225	2.10411	0.778322	0.439271	0.935448	1	-5.42524
let-7b-3p	0.307206	1.23731	-4.81469	0.784964	0.435699	0.935448	1	-5.40743
miR-454-3p	-0.176811	0.884656	-3.63552	-0.679878	0.499054	0.935448	1	-5.48951
miR-221-3p	-0.284504	0.821024	-1.59622	-0.682198	0.497596	0.935448	1	-5.48809
miR-23b-3p	0.0879776	1.06288	1.41696	0.298283	0.766461	0.944776	1	-5.65736
miR-15a-5p	0.106897	1.07691	0.648398	0.296069	0.768144	0.944776	1	-5.65796
miR-199a-3p	-0.0881455	0.940731	-0.883145	-0.294127	0.769621	0.944776	1	-5.65848
miR-29b-3p	-0.103612	0.9307	-7.65033	-0.298817	0.766087	0.944776	1	-5.65067
miR-550a-3p	0.146127	1.10659	-5.60214	0.309641	0.758463	0.944776	1	-5.48356
miR-214-3p	-0.210804	0.864056	-5.56329	-0.316176	0.753285	0.944776	1	-5.44085
miR-326	-0.136493	0.909728	-6.38688	-0.275392	0.784451	0.945063	1	-5.44402
miR-199a-5p	-0.148608	0.90212	-5.95349	-0.280865	0.779962	0.945063	1	-5.59938
miR-339-3p	0.0976386	1.07002	-4.45834	0.273001	0.785783	0.945063	1	-5.66386
miR-432-5p	0.168046	1.12354	-4.53918	0.264867	0.792363	0.946582	1	-5.55875
miR-22-5p	-0.104875	0.929885	-7.0104	-0.24783	0.805335	0.950553	1	-5.54185
miR-132-3p	0.0724674	1.05151	-4.16997	0.242039	0.809569	0.950553	1	-5.67106
miR-30d-5p	0.0375676	1.02638	1.04684	0.239217	0.811708	0.950553	1	-5.67169
miR-22-3p	-0.0455088	0.968948	-1.24053	-0.195519	0.845611	0.952651	1	-5.68027
miR-185-5p	-0.0711813	0.951858	2.03054	-0.20107	0.841286	0.952651	1	-5.67928
miR-142-3p	-0.0780969	0.947306	1.3379	-0.202647	0.840059	0.952651	1	-5.67899
miR-598-3p	0.0900488	1.06441	-5.13842	0.209411	0.834868	0.952651	1	-5.6777
miR-28-5p	0.097045	1.06958	-4.06663	0.224301	0.823279	0.952651	1	-5.6748
miR-339-5p	-0.0892294	0.940025	-3.52262	-0.200431	0.841827	0.952651	1	-5.6728
miR-148b-3p	0.0571222	1.04039	-2.16769	0.187767	0.851658	0.953429	1	-5.68161
miR-451a	0.0944508	1.06766	6.80602	0.173113	0.863114	0.960214	1	-5.684
miR-30e-3p	0.0411034	1.0289	-3.85822	0.147211	0.883463	0.976748	1	-5.68774
miR-328-3p	0.0422672	1.02973	-2.85884	0.130681	0.896447	0.979274	1	-5.68982
miR-127-3p	0.0627785	1.04448	-5.65852	0.130495	0.896751	0.979274	1	-5.66799
miR-16-5p	-0.0282776	0.98059	6.42606	-0.0724363	0.942482	0.981064	1	-5.69517
miR-210-3p	0.0514781	1.03633	-4.6463	0.111555	0.911559	0.981064	1	-5.57478
miR-27b-3p	0.0248621	1.01738	1.04901	0.0807606	0.935886	0.981064	1	-5.69459
miR-126-3p	-0.0249431	0.982859	2.72499	-0.109017	0.913533	0.981064	1	-5.69217
miR-19b-3p	0.0215323	1.01504	3.21455	0.0940135	0.925395	0.981064	1	-5.69354
miR-19a-3p	-0.0195235	0.986559	3.33996	-0.0899447	0.928614	0.981064	1	-5.69388
miR-151a-3p	0.0196989	1.01375	-0.690986	0.0854375	0.932182	0.981064	1	-5.69424
miR-146b-5p	-0.0202918	0.986033	-2.84579	-0.0776225	0.938376	0.981064	1	-5.69481
miR-140-5p	0.0147951	1.01031	-3.50863	0.051747	0.958893	0.984965	1	-5.69633
miR-532-5p	0.014737	1.01027	-2.88143	0.0398194	0.968364	0.984965	1	-5.69682
miR-501-5p	-0.0202483	0.986063	-6.37578	-0.0431456	0.965793	0.984965	1	-5.4754
miR-625-3p	0.0203189	1.01418	-5.66722	0.0437221	0.965313	0.984965	1	-5.66595
miR-152-3p	-0.00693293	0.995206	-1.86354	-0.026752	0.978743	0.989865	1	-5.69721
miR-142-5p	0.00208238	1.00144	-2.01543	0.00609059	0.99516	0.998757	1	-5.64092
miR-15b-5p	-0.000368317	0.999745	1.15385	-0.00156464	0.998757	0.998757	1	-5.69754
